# Supplementary material for: Radical hydrodifluoromethylation of unsaturated C−C bonds via an electroreductively triggered two-pronged approach
Source: Commun Chem. 2022 Aug 11;5:96. doi: 10.1038/s42004-022-00697-1 (PMC9814520; doi:10.1038/s42004-022-00697-1)
Supplement: Supplementary file 2 — Supplementary data 1 [file 42004_2022_697_MOESM2_ESM.cdxml]

<?xml version="1.0" encoding="UTF-8" ?>
<!DOCTYPE CDXML SYSTEM "http://www.cambridgesoft.com/xml/cdxml.dtd" >
<CDXML
 CreationProgram="ChemDraw 20.1.1.125"
 Name="Figure 1~8.cdxml"
 BoundingBox="23.27 24.15 2090 1608.05"
 WindowPosition="0 0"
 WindowSize="-2147483648 -2147483648"
 WindowIsZoomed="yes"
 FractionalWidths="yes"
 InterpretChemically="yes"
 ShowAtomQuery="yes"
 ShowAtomStereo="no"
 ShowAtomEnhancedStereo="yes"
 ShowAtomNumber="no"
 ShowResidueID="no"
 ShowBondQuery="yes"
 ShowBondRxn="yes"
 ShowBondStereo="no"
 ShowTerminalCarbonLabels="no"
 ShowNonTerminalCarbonLabels="no"
 HideImplicitHydrogens="no"
 Magnification="2000"
 LabelFont="3"
 LabelSize="10"
 LabelFace="96"
 CaptionFont="3"
 CaptionSize="10"
 HashSpacing="2.49"
 MarginWidth="1.59"
 LineWidth="1.13"
 BoldWidth="2.27"
 BondLength="14.40"
 BondSpacing="18"
 ChainAngle="120"
 LabelJustification="Auto"
 CaptionJustification="Left"
 AminoAcidTermini="HOH"
 ShowSequenceTermini="yes"
 ShowSequenceBonds="yes"
 ShowSequenceUnlinkedBranches="no"
 ResidueWrapCount="40"
 ResidueBlockCount="10"
 ResidueZigZag="yes"
 NumberResidueBlocks="no"
 PrintMargins="36 36 36 36"
 MacPrintInfo="000300000048004800000000024C0300FFF4FFF40258030C0365052803FC000200000048004800000000024C0300000100000064000000010001010100000001270F000100010000000000000000000000000002001901900000000000600000000000000000000100000000000000000000000000000000"
 ChemPropName=""
 ChemPropFormula="Chemical Formula: "
 ChemPropExactMass="Exact Mass: "
 ChemPropMolWt="Molecular Weight: "
 ChemPropMOverZ="m/z: "
 ChemPropAnalysis="Elemental Analysis: "
 ChemPropBoilingPt="Boiling Point: "
 ChemPropMeltingPt="Melting Point: "
 ChemPropCritTemp="Critical Temp: "
 ChemPropCritPres="Critical Pres: "
 ChemPropCritVol="Critical Vol: "
 ChemPropGibbs="Gibbs Energy: "
 ChemPropLogP="Log P: "
 ChemPropMR="MR: "
 ChemPropHenry="Henry&apos;s Law: "
 ChemPropEForm="Heat of Form: "
 ChemProptPSA="tPSA: "
 ChemPropCLogP="CLogP: "
 ChemPropCMR="CMR: "
 ChemPropLogS="LogS: "
 ChemPropPKa="pKa: "
 ChemPropID=""
 ChemPropFragmentLabel=""
 color="0"
 bgcolor="1"
 RxnAutonumberStart="1"
 RxnAutonumberConditions="no"
 RxnAutonumberStyle="Roman"
 RxnAutonumberFormat="(#)"
><colortable>
<color r="1" g="1" b="1"/>
<color r="0" g="0" b="0"/>
<color r="1" g="0" b="0"/>
<color r="1" g="1" b="0"/>
<color r="0" g="1" b="0"/>
<color r="0" g="1" b="1"/>
<color r="0" g="0" b="1"/>
<color r="1" g="0" b="1"/>
<color r="0.7569" g="0" b="0"/>
<color r="0" g="0" b="0.8118"/>
<color r="0" g="0" b="0.8510"/>
<color r="0.7255" g="0.0510" b="0.1255"/>
<color r="0.9608" g="0.9608" b="0.9608"/>
<color r="0.9765" g="0.9765" b="1"/>
<color r="0" g="0.2706" b="0.1608"/>
<color r="0" g="0.3804" b="0.7569"/>
<color r="0.9608" g="0.9608" b="1"/>
<color r="1" g="0.9608" b="0.8824"/>
<color r="1" g="0.9451" b="0.9765"/>
<color r="1" g="1" b="0.9412"/>
<color r="0.9843" g="0.9843" b="0.9843"/>
<color r="1" g="1" b="0.9647"/>
<color r="0.9686" g="0.9686" b="0.9686"/>
</colortable><fonttable>
<font id="3" charset="iso-8859-1" name="Arial"/>
<font id="21" charset="iso-8859-1" name="Arial"/>
<font id="23" charset="Unknown" name="Symbol"/>
</fonttable><page
 id="2096094018"
 BoundingBox="0 0 2160 1620"
 HeaderPosition="36"
 FooterPosition="36"
 PrintTrimMarks="yes"
 HeightPages="3"
 WidthPages="3"
><group
 id="71151780"
 BoundingBox="1159.56 67.84 1191.72 100.78"
 Z="2372"
><graphic
 id="71151778"
 BoundingBox="1181.38 93.16 1175.16 69.40"
 Z="2370"
 color="1"
 GraphicType="Rectangle"
 RectangleType="Filled"
 Center3D="1178.27 81.28 0"
 MajorAxisEnd3D="1185.77 84.20 0"
 MinorAxisEnd3D="1173.88 90.24 0"
/><graphic
 id="71151779"
 BoundingBox="1170.82 99.22 1170.16 84.74"
 Z="2371"
 color="1"
 GraphicType="Rectangle"
 RectangleType="Filled"
 Center3D="1170.49 91.98 0"
 MajorAxisEnd3D="1175.54 94.63 0"
 MinorAxisEnd3D="1165.77 96.57 0"
/><embeddedobject
 id="71151765"
 BoundingBox="1160.09 81.05 1173.86 94.83"
 Z="2369"
 PNG="89504E470D0A1A0A0000000D4948445200000412000004120803000000258629F400000033504C5445000000BF222FBF222FBF222FBF222FBF222FBF222FBF222FBF222FBF222FBF222FBF222FBF222FBF222FBF222FBF222FBF222FCE3AC2540000001074524E530040C010F060A020E08030D050B0907034B1B7C2000027704944415478DAECDD5B8A84301086D1EAFB8586CEFE573B199831417D53C1C4F3ADE240FD50A145BD9326DDA2916E4993428BBA278D7B462B3D93C69D434B7A244142579D42900009820448A882044102246CD5355A09122021021236EF158D744A82848084ADBB5EA291CE499000097341822001124A90204880842A48D05F9F10244082DA5B94EC33488084CE6A6651B2D3200112FA0A122021070982044818820441C24A5DAE4990D05390B0AC571224F4142440420E12040990300409820448A883044102246CD6231AC9B108127290B075F768248B1248888084D920419000094390204880843A48102440C21024E8BF6F08121224A8B945C93E830448E8AC6616253B0D1220A1AF2001127290204858A76F1224F41424F81A9683044182D7A25590204880841224081220A10A120409905082044102248C3AE06B518B1248F80D12E63AE26B518B1248C841C23448102440421524081220A10409820448A8820435772CDA699000099DD5CCA264A7410224F4152440420E1204099050820441C23A7D9220A1AB20C16BD194204190E0B5681524081220A10409820448A88204410224D41DF36B98631124E42061AE43BE16B52881841C244C8304410224942041900009559020488084122468E81D82841FF6EE25D5811886A2A0C7EF9378FFAB8D476D419C59072CB9CE2A0A24B890A0741F259B06099050AC341F259B060990502B48808411240812EEE9BF0B122A050956C346902048302D3A83044102248420419000093348102440420812040990103A7435CC4709243448F8D481D3A23E4A206104098B20419000092148102440C20C12040990108204653B166D1A244042ADF27C94EC19244042B12001123A2408122021060982847B7A744142A520C1B4E808120409A645AF20419000093148102440C21524081220E17B3D5A927EBA20A141C2B223A7457D9440C20812561D392DEAA304125A83846590204880842B48102440420C120409907005094AF751B269900009B5CAF351B267900009C582044818418220011266902048B01A168204418269D11924081220210409820448984182200112429020488084D891AB618E459030828465474E8BFA2881841124BC0709820448984182200112429020488084192428DFB168D32001126A95E6A364D32001128A050990D03B2408122021040982847BFAED82844A418269D1112408124C8BCE20419000092148102440C20C12040990F0B5FE5A929E5D90D01A242C3A7335CC4709248C2061D591D3A23E4A5EECDD396E43311044C1019C799179FFD39A81A5194054A60F70A9778A0A1A6848E841C27390204880840C120409905082044102246490A0F5162593060990B057CB2C4A260D122061B32001125A830441022494204190E0352C830441826BD112240812202183044102249420419000091924081220E1B27E6391BE9B20212061D891D7A21625901001092F3AF05AD4A204127A903008120409905082044102246490A0FFBE4290D02041CB2D4A260D122061AFD65994CC192440C26641022434481024BCA98F2648D82A48702DDA204190E05AB40609820448780409820448A841822001122E6B1924FC34414240C2A8235FC32C4A20A10709C38EBC16B52881840848180409820448A841822001121E41822001126A90A0D5162573060990B059CB2C4A260D122061AF2001127A902048808412240812BC8665902048702D5A820441022464902048808412240812202183044102245CD6672CD2AD0912222061D091D7A2162590D0838461475E8B5A9440420F129E83044102246490204880841224E8DE2D040990A0F5162593060990B057CB2C4A260D122061B32001125A830441022494204190E05A34830441826BD11224081220218304410224FCB177EF3811C03014455DD08134D9FF6A4901B187091D48F99CBB8A23D9D22B41822001123248102440C27337AE8639164142F42061DA8DD3A23E4A202102125E83044102249420419000091924081220A10409DAEE58B46890000987B5CD47C9A24102249C152440420F1204099090418220C16A5809120409A64533481024404209120409909041822001124A9020488084FFEA2D76E9BD091220E1972E9C16F55102093D489876E5B4A88F12488880845990204880840C120409905082047DF511820448D07E1F256B0609907058DB7C942C1A2440C259410224F4204190000923481024580DAB418220C1B4E808120409905083044102248C20419000093548102440C25357AE86391641420F12665D392DEAA304122220611A24081220610409820448A841822001124690A0EF1E21486890A0ED3E4AD60C1220E1B0B6F9285934488084B3820448E8418220E16F7A3441C249418269D11E2408124C8B9620419000091924081220A10409820448C820419000093FBA705AD4470924440F1266DD382DEAA304127A90F01A24081220A10409820448C8204123488084D62041DB1D8B160D1220E1B0B6F9285934488084B3820448E841822001123248D0277BF78E1A41104351B402470336B5FFD55A30D0D2D0355907F5397715072478906035AC04098204D3A21924081220A10409820448C820419000092548102440C24747AE86391641420409C34E9C16F55102091124DC830441022464902048808412240812202183045DBD9A200112B4DC47C9A44102246CD6321F2593060990B057900009112408129EE9B70B12760A12AC8645902048302D9A41822001124A90204880840C12040990508204410224D4CE9C16F55102090D12BE75E0B4A88F12488820611024081220A10409820448C820419000092548D06AC7A249830448D8AB753E4AE60C122061B32001123A24081220A10609828467FAEB82849D8204D3A2112408124C8B5E41822001126A90204880842B48102440C26747AE86BDBA20A141C2B023A7457D9440420409F70E45828F1248680D12864182200112AE20419000093548D0BB9F2648E81D12B4DA47C9A4410224ECD53A1F2573060990B059900009112408129E09122061AF20C16A5804098204D3A21924081220A10409820448C82041900009254810244042EDC8D5301F25901041C2B023A7457D9440420409F720419000091924081220A10409820448C82041EB1D8B260D12FED9BB97D40682188AA282CC1227A9FDAFD6356AC9B8866EA8CFB9AB3820C18384BD5AE6A364D2200112360B1220A1354810244042091204099FE9A70912760A124C8BF6204190605A3483044102249420419000091924081220E1B61EB148FF4D9010010983CE9C16F55102093D481875E4B4A88F1248E841C27B90204880840C120409905082044102246490A0F53E4A260D122061AF96F9289934488084CD820448680D120409905082044182D5B00C120409A6454B90204880840C12040990508204410224649020488084978E5C0D7B34414240C2B023A7457D94404204248C3A13093E4A20A1070983204190000925481024404206095AEE5834679000099BB5CC47C9A4410224EC152440420F1204099070050982840FF5D504095B0509A6451B2408124C8BD620419000095790204880841A24081220E1B69641C26F132404248C3A7235CC470924F42061D891D3A23E4A202102120641822001126A90204880842B48102440420D12B4DA47C99C4102246CD6321F2593060990B0579000093D48102440420912040956C33248102498162D418220011232481024404209120409909041822001126EEB3B16E9AF0912222061D091D3A23E4A20A10709C38E9C16F55102094FF6EE283741288AA2E88BA069C0AAF31F6D69D28697487F9A18EF81B526E10E1CB90B91F04C24201244C24A24201244424724F0EBD610092281BC454951224124EC4BCCA2A4289120127646248884C7432420124442472420129C165D89044482D3A21D91804810092B91804810091D9180481009AF32B7142241242C44C2A6235E0DF3B248247C13099B8E785AD4A24424B426129E8904448248E88804448248588904448248E88804E2162545890491B033318B92A2448248D81791201216220191201256220191E06A58472420129C165D8904448248E88804448248588904448248E888044482487895B1A5981F880491F087039E16B52811090B91B0E990A7452D4A44426B22618B48402488849548402488848E48E0C7B521124402798B929A448248D899984549512261C37C7AB34F91F07FA7778BF9451109392691906BCCFEE6A348A8E82C12824D2D99D3A215DD3C490816FE28C369D1824E5E37040B3F1E21120A9A0791902B7D262512EA19279190EB2366D12212625C6D12728DD98F16454245772F8B82A54FA945423D178B9260D91B259150D13C88845CE12F1B444241E3201272CDE18F1645424193D969AEF01DB348A8E8ECBF29C1D25F3688847A6EFE9B122C7CC72C120A3AF9036BB0F8478B22A19C791009B9D277CC22A19E711209B9F25F36B4767F50CAD5572E72C5EF989D16ADE7EE5358C1D277CC4E8BD673F129AC60F7B60322A194791009B976F0B2412414F3C5DE1DE5460A03401005D9CC26B04C72FFD3463982F34375ABDE21500937660E232157C3AB452301E6DC568C6F81E4FC06C8488871B82809D670D86024B0BC5D9404CBDF311B0934B7B3D360EFAD829100720D232157C18ED9488099A79190ABE3B0C14840D9FD362557C58ED94860F9F203D6600D3B662381E5E507ACC12A76CC4602CAE52D17C12A76CC4602CA1C4642AE96578BFE358C639E4642AE8E1DB3BF164539BC0A2B58C961839100F2F6BECC601D3B662381E4F6BECC60253B662301E41A4642AE921DB39100324F0F8B72D51C3618091CBB8B925C2D3B662301E4CB4549B0961DB391C0F172761AAC65C76C24705CCE4E83D5EC988D048C398C845CD756C4484098A79190AB67C76C24601C7EC09AABE9B0C1488078FB016BB09E1DB39140717BCB45B09E1DF3AFFB5BCFBB869190EBDE9AF86B5182791A09B98A76CCFE5A9462F72AAC5C5DAF168D0484C3FB3283ED5B152301E0E57D99C19A76CC4602C3E5A5DAC19A76CC4602C3C7705192AB6AC76C2420CCD34549AEAA1DB391C070383BCD5576D86024107C3A3B0D56B5633612106EBF4D09D6B563361208AE6124E4EADA311B0904F39F9190AB6CC76C2410EC7EC09AABEED5A291F0BCC35B2E8295ED988D048097B75C042BDB31FBD73080CBABB082B5ED98FDB5E8F33E869190AB6DC76C243C6F9E4642AEBA1DB391F0BCC3FB3273151E3618097F82D8311B09CFABDB311B098FBB3D2C0AF6B9153212FE00B37B7351B288F43C873212D64176CC46C23AD4F31CCA485806DABD19096B50CF7328236119E8E59491B086F53C8732129681766F46C212D6F31CCA485806DABD19094B60CF732823611166C76C242C633DCFA18C8455A4DD9B91B004F63C8732121EF4DF5B2E7255EE987F19096B50BB3723618DAF167FD8BBA3E40481200CC22418AD92A8DCFFB451CBE7DDD93C40CFD0DF21A63AF047FC6A18DAD99FC24AACE48ED94F8BFE0369F766240C73C76C24609D2E46425E3577CC46C2AEAEFE5E665E3577CC46C230D8C32923618C3B662301ECECA224B1AA2F1B8C84FD7CBB2849ACE88ED9481805DBBD190963DC311B095CA7AB919057D51DB391308EB36336120610EF3994913082B67B3312E27CB46824A09DFD07D6C4CAEE988D8441B4DD9B9130C61DB3914075BA180979D5DD311B0963503B6623210E79CFA9965541BC8753464214F19E43F969D128DEA34523210A79CFA9FCB468186CC76C24C421EF3994911045DCBD190921CC7B4E65244401776F46420CF39E43190971AC1DF3CB63551FF49E53190941C8DD9B8B9210E63D87321262980FA75C948440EF39949110C3DCBD190901D47B0E65246CEF341B097995DE311B0961D0DD9B9110E28ED94840FBF17F53122BFEB2C148D8C1DD7F604DACF68ED9480863EEDE8C84101F2D1A0964CB6C24E4557CC7FC745D1500DDBD190931EE98FD6A18D8AF3F859557F51DB39F16DDC1C39FC24AACF88ED94888E13E9C321222DC311B0960CB6C24E455FF6583911043DC311B0911E07B0E65240460776F2E4A02DC311B09643F2E4A12ABFFB2C1480822EE988D843EF43D873212FAB8BB3723A1CB478B4602D9321B0979D5DF311B0921E0DD9B91D086BEE75046421F77F7662434C1EF399491D0C7DC311B095DEC7B0E652474A01F4E19096DEC7B0E652434C1FF1435125AE0F71C6A5ED586DD311B093DF07B0EE5A745DBD8BB3723A1817ECFA1FCB468077AF7662434C1EF399491D043DD311B091DF47B0E65246CE7363D190949DDA78330125AE80FA76EAB1ADC311B09649FDD9B8B92948EF2B2C148D8D0D7F4E6A224A383EC988D841EF8EECD486873C76C24809DA7372321A583EC988D840D2DD38B9190D34176CC46420F7DF76624B4F868D14800FB3C9C3212FED8BBC3DC2682200AC213C08124C6DAFB9F160545B177B7C7F9E5E8D5767D6740AD62FC6091BAEC988D842FC4EFDE8C847BDC311B09C12EE33F2301A9CB8ED948F84AF28ED948B80770CF53F9D5B019C0E3949170873B663F2D1AECF369D148006AF4638391704FF88ED9489843DCF35046C21460F76624CCB9633612823D8F0F4602509F1DB391704FFA8EF9DD65518171CF5319093380DD9B8B921AE39E8732124A90C729172515C83D4F65244C10766F46428572CF4319095380DD9B915081DCF35446C24CFA8ED9489881DCF35046C20462F766245420F73C95915081FC55D448A850EE79282361227EC76C244C50EE792A23A102799C32120A987B1EEABCA800D9BD19093577CC7E5A34D86AF76624C034DB31FB69D16FF0E7E7B83212609AED988D8419C8E394915072C76C24243B8D1B46024BBF1F1B8C84877B190F64246C81EE792823A1C6D8BDB928A9B963361262ED766F2E4A40DAED988D8487FBF57BAC180924ED76CC46C20466F76624ECF8B46824443B8D352381A4DD8ED948A871766F46C29E3B662321D8DBD8301240FAED988D840A65C76C24ECA1EE7928236107F4386524ECB8633612929DC6969180D1F2C706BF1A56A0EC988D842DD83D0FE5A745F738BB3723E116EC9E8732127640BB3723610576CF4319091B981DB391B005BBE7A18C840DD4EECD48B845BBE7A18C8435D6E3D4DBA24FB47B1ECA48D840EDDE5C94DCC0DDF35046C21A6BF7E6A2E40A77CF4319092BA41DB391B086BBE7A18C8415D8EECD48B8C2DDF35046C2C39C47C1486068BA633612B668BB3723E1864F8B4642B4E7513112189AEE988D841DD8EECD485873C76C24C49AECDE8C0484AE3B6623E1815E47C9482068BB637EF7FA94673980D3F80E4F790EF12F2EBAEE98531DE10F55DBDDDBB82C7C7D7F6C0875801AFE31DA3AC0C76AFBDEF3500778F0ECBB7B3B42E2F5DD31A7E29767E3DDDBF8BBD035BEE7A9F8E5791E6DF113AFF33D0FC52FCFC6BBB7F1B2D0F9B41807FFB8D8FA710AFFDF4076BEE7A1FEB17727B77544411443BF879507A9F38FD61B0B3014C13D2E32880B3651E8C79BE7E5BBB7D7AF07E7F01DF32C7A5C3C7DF7C6C7C5D37BBE8A1E174FC7295DF16EEFF9287A5CBC1DA7F4B8787ACF57C1E3E2E9B4C8C7C5DB7B3E0A6E9E87EF98FF83B8787CCF47B1E3E2F5BB373B2E1EDFF35568F3BC7EF7662BDEF53D1FC536CFC377CC7E5CBCBEE7ABD0E679FEEE8D56BCEB7B3E0A6D9EE7E314AD78E7F77C14D93CBB7B9315EFFC9EAF029BE7F7F38BF0ED7169CF4791CDB338F5FEB074C7BC0A6C9EDDBDC98AD79E8F02C7C5B7D779E03FEDB7E7ABB871B1BB37F989A0D2E22CAC7916A7E4B8D89ECFC2C6C5EEDEE4B8D81DF32E6C5CECEE0D56BCF67C17362EBEBFC28D8BEDF92E6A5C2C4EC971B13BE66150F32C2DCA71B13D1F0635CFEE98E5B8D89E2F839A67710A56BCEE989741CDB3BB3759F1DAF3654CF3EC8E5956BCF67C1AD23CBB7B9315AFB4380D699EC529F9399EF67C1BD13CBB7BFBE0E7E3D19E6F439A67776F7FF9F178B4E7E38871B13B6659F1DAF371C0B8589CFAE01BF8D6777B3E0E1817FB1495E3627BBE8E679EDD31CB71B13D5F078C8BC529382EB6E7F37871B1BB3759F1DAF379B8B8D81DB31C17DBF37938F3FCFD0A372EB6E7FB68E6599C92E36277CCFB68E6D9DD9BAC78ED3980669E5F5EC12A5E7B2E809967776FB2E275C70C809967776FB2E2B5E7029679FE7CC5BF7C7D24DA7301CB3CBB7B939FE3292D1250E6599CFAC4DB03D19E1B5071B1BBB74F508AD79E135071B1BB3759F1DA7303292E76C72CC7C5F6DC408A8BC529392E76C78C00996769518E8BEDB9021417BB6386E3627BAE00C5C5EEDE64C5EB8E59C131CFEEDEE4B8D89E3330E6D91DB31C17DB7306C63CBB7B9315AF3D7750CCB338252B5E7BEEC09867776FB0E2FD61EF4E6E2200A220860E8BC40E9D7FB42430C01CEB213B8892DBFA52B7E7108A7976F7768D8F63D09E4320E6D91DB3AC78ED3904629EDDBD5DE5E510B4E712465CEC292A7FC7D39E4B20E6D91DF355DE8F407B4E61C4C5E2941C17DB730A222E76F7262B5E77CC14445CECEE4D8E8BEDB98510179F8B53705C6CCF2D04F32C4EC971B13B660C212E9616E1B8D89E6B00E6F9720957F1DA730CC03CBB7B93E36277CC1AFBE6D9DD9BAC78EDB9C6BE793E3E5D8255BCF69C63DF3CBB7B8315AFB4E8316F9EC5A99F7938EBB4E71CF3E6D9DDDB2F7C9D71BA63F65837CFEEDE64C56BCF3DD6E36277CCBF7177B669CF41C6E362714AFEEBBB3B669171F32C2DC271B13D17198F8BDD31CB71B13D17D98E8BDDBDC98AD79E8B6CC7C5EEDEE4B8D89E934CC7C5EE98E5B8D89E9B4C9B67776F705C6CCF4DA6CDB33825C7C5F6DC64D93CBB7B9315AF3D375936CFEEDE64C56BCF5186CDB33B6659F1DA73955DF3ECEE4D56BCF65C65D83CDF2FC17EC7D39EB3EC9A67776F7FF37656292DAAEC9A6771EA6F5ECF2AED39CB6C5CECEE4D56BCEE985D56E362776F37F0B0FAD7777BEE321B178B53705C6CCF6156CDB33825C7C5EE985D56E36269518E8BED39CC685CBCBF84AB78EDB9CC665CECEE4D8E8BDD31CB6C9A67776F725C6CCF6936CDB33B66382EB6E7349BE6D9DD9BAC78A5459A49F32C4EC98AD79EDB2C9A67776FB2E275C76CB3689EDDBDC98AD79EE32C9A6771EA56EECF1CED39CEA27916A7E4EF78DA739C41F32C2DDECCE799A33DD7D98B8BDD31DFCE9EE2B5E73A7B71B1BB3759F1DA739EB9B8D8DD9B1C17DB739EBDB8D81D331C17DB739F39F3ECEE4D8E8BEDB9CF5A5C2C4EC971B13DF7598B8BDDBDC98AD79EFF03C6CCF39BBD73BB6D200682D8E5F111C7B1ADFEAB4D0BDEB30171066411038A5840DF2E42705C74CF1B8099A7712A382E7AC7DC00CC3CBD7B4B563CF7BC019679DE0FC9553CF7BC0196797AF796AC78A6C50A50E6699C1A725B20DCF30E48E6E9DD5BB2E279C7DC01CA3CBD7B1B72591CDCF3124871F17148EE773CEE790724F3344E4DF95B1CBC632E0114174D8BC971D13D6F811317BD634E563CF7BC05505C344E05C745EF986BE0C445EFDE92E3A27BDE02C73CBD634E8E8BEE790D98B8E8DD5B725C342DF640314FE354B2E2B9E73D50CCD3BBB7E4B8E89E1741314FEFDE8215CF3D2F82629EDE31272B9E7B5E04C43C8D53C98AE79E37C1304F9FA2A7F85A08DCF32618E6E91DF3391E8B807B5E05C33C8D53C18AE79E57C1888BDEBD9DE3631170CFAB40C445EF9893FFFA76CFBB2098E7ED90DCB8E89E7741888BC6A9E4B8E81D731980B8E8DD5BB2E2B9E76510E2E2C721B171D13D6F031017BD7B4B8E8BDE31B7B1DF3CBD7B4B8E8BEE791BFBE3E2F590DCB8E89ED7B1DD3CBD7B4B563CD3621DDBCDD338951C17DDF33EB69BA7776FC98AE79EF771CE3CBD7B43B05DF1DCF33ECE99A777CC0CE68AE79E0BDB3C8D532F715D73BC6316B0799A165FE2770D71CF056E9EDE31072B9E7B5EC93C2E7AF786E1EB7B8DF18E59C071D1BBB7E4BFBEDDF34AC6E6E91D3388595C74CF051E17BD7B4B8E8BEE7927B3B8689C6231523CF75CE871D1BBB7E0B8E89E97328F8BDEBD7118C545F75CE0E6E91D73725C74CF4B999AA7776F244671D13D17B679FA144D563CF7BC96A1797AC74C62A278EEB9C0CDD33895AC78EE792D23F3F4EE0DC64CF1BC6316B0797AF796FC1D8F7BDECB2EF3FC314EBD81FB7A16F75CD8E6699C7A0B13C5F38E59C871D1B418AC78EE79339BE2E2E59037F0B99EC33DFF67EF6E50A38882280A3F4D40D4687AFFAB1582D1C9A47F5E2033DCEAFACE228AC3E142213C2EDABD558E8B76CC67E623E669F796C66C5C74CF911D171FBF0D948D8BEEF9A9F9405CB47B8B635AF1A44544C74571AA725C74CFCFCDB479DABDE5311F17ED98116C9E766F95E3A27B7E7226CDD38E399229C573CF916D9EE25465C5B3633E3BB3E6292D2632A178EE39D2CDD38EB9B2E2B9E76767DA3CEDDE02F9BE1CE29E23DC3CEDDE2ABFE371CF4FCF9C79DA3167F2B41CE29E233C2EDABD7D22BF9623DC7384C74571AAB2E2B9E7E7672A2EDABD85721817DD7384C745BBB751382EBAE70D98304F3BE6580EE3A27B8EECB868F7360AC745F7BC05F78D8B4F036515CF3D6FC1B179DABDE5721817A545449BA7383546DDB8E89EB760C23CEDDE6299513C3B66C49AA7DDDB187515CF3D6FC23DCD539C1A7515CF3D6FC291798A53C93C2F07D83123D83CA5C5178A2A9E7BDE843B9AE7D7814FE6CBB2837B8EECB868F7F69792EF78EC98DBB06F9E766FD13C2CDBB8E7088F8B76CC2FD48C8BEE791FF6E3A2DD5B367B8A272D223A2E8A53AF548C8BEE791FF6E3A2DD5B364771D18E19A9E669F7F64AC5B8E89E3762372EDA3187B31517DD73A49BA738F54A45C573CF1BB16D9ED2623E5B71D13D47B879DA31FFA79EE2B9E7ADD8344FBBB77C3614CF3D47B879DABDFDA3A0E2B9E7BDD8314F3BE6787E2E2BB8E748374FBBB71BF16359C53D47B6798A531794533CF7BC191B71D1EEAD020F6BEF78DC7384C7C54717E10DB57E7DBBE7DD58374FBBB71AACC7453B6644C745BBB737148B8BEE79376E1F177F0F5C504CF1DCF376ACC745BBB712ACC7456911C971519CBAA2545C74CFFBB16A9E766F45588F8B76CC08364FBBB72B2AC545F7BC21B736CFE7814B6A299E7BDE90F7E6294E956155F1EC98116C9ED2E2359514CF3DEFC89A79DA3157E15AF1DC73849BA738F587BD7BD14924888200DAAE2EA2E8C2FF7FEDF21266C263C64449DDF4391F71535DA9A42FD4F98EC78EB94B97C9D3EEAD8E7F9B31F79CECE469C7FCCBC611CF3D27BC5CB47BBB5028E2A916FBB4D88C29A72AF9B31970CF092F17EDDEAE28532EBAE79DBA489E766F850CCB45F79CF472D18EF9AA22E5A27BDEA971B9A89CAA6514F1DC73B2CB454FD19B0A948BEE79B7C6C9D38EB99461B9E89E139E3C955337542817DDF37E8D92A7DD5B318388E79E939D3CED98AF2A12F1DCF37EFD56F2FC6C5C5522E2B9E71D3B274FE55439C38867C74C72F2B47B7B88B7CD917B4E78F27C6ADC12FF1D8F7BDEB341F2B47B2BE7637366C74C70B968F7F6189F9B03F79CEC7271D5B8A140C473CFBB762E17EDDEEA39978BAA4582CB45E5D43DE9E5A27BDEB753F2B47B2BE85C2EDA31135C2EDABDDD115F2EBAE79D3B958B76CCF51C229E7B4E76F2544EDD935E2EDA31F7EE903C558B35EDCA45F79CF0E469C77C4F78C473CFBB77489E766F351D239E1D33C1C9D3EEED9EF488E79E776F9F3CED988B5ABBE7B4969D3CEDDEA624473CF79C57E554614FEE393BC9E5A2DDDBA4DCEF78DC738EC9D3EEADA667F79C9DE072D18E794A72B9E89EB32F17EDDECA5ABAE7ECC4968B9EA233C4968BEE398772D18EB9AC857B4E6BC1C95339352DB75C74CFD9FAB07B2B6C6DC7CC4E6AF2B47B9B2136E2B9E7FC74F25C2AA7A6C5968BEE397B6BE554610B3B66B65293A76A718ED088E79EF3E3C9F3AD312936E2B9E71C2CECDE0A5BD931B395993CEDDE1EEFDD3DA7B5D0E4F9F2DA982133E2B9E77C59DABDD5F5FCA25A642BB25C544ECD95F8D7B77BCE9785DD5B612B3B667602CB45BBB7B912CB45F79C93B51D73610BF79CADC0725139355F5EB968C7CCD9936AB1B0BFEE39AD25264F3BE66F882B17DD7386C9D3EEADAE77F79CFFECDD4B6EDB401004D096A90F654BE2FD6F1B46DEC48E16A63100AB81F70E51E8291430ABBCCBD3EEEDC7024F3C79CEBF3EEC98FB9A8EF29C0ABC3CEDDE7E2EEEC493E77C71564E35F621CFA98ABB3CEDDEB648FB8E479EF3C5C9EEADB1873C67157679DA31EFE728CFA90A2B17EDDEB6483BF1E439C3CBC55BB1973779CE5352B968F7B64958B9A85AE49B9372AAB1873CE7AFA472D1EE6DABA472D18E99EFDEEDDE1A3BC973AAB2CA45E5D42FA4948BF29C17E5A272AAAF8B1D33ABA4CB53B5B85D4EB928CF197D79BE151B05958BF29CFF5DECDE1A3BD931B3CAB93CEDDEB6CB39F1E439AF1CED98FBBAC873AA822E4FBBB7ED724E3CD522AFBC29A71A9BE539553197A7DDDBDE6E76CC54C55C9E766FBBBBCB733E45948BCAA95F4839F1E439AF9D94538D5DE5394F11E5A26A717FB33CA72AE4F2B463DEDF4D9EB3CA2817EDDE02DCE5399FF62F17EDDE025CE4394F09E5A21D7380AB3CA72AE3F2B47B4B30CB73AA222E4FE554829B3C67957079DABD45B8CB73560197E7512224B8C873560997A7722AC2D58E99AA84CBD3EE2DC32CCFA984CBF3512438C87356FB5F9E766F21CEAA45AAF6BF3C9553212679CE6837BBB7C6163B6656BB978B766F296679CED3BEE5E2526438C87346BB2AA71A3BDB3133DAAC5AEC6B92E78C76B3636E6C91E78C76B77B6B6CB66366B0C9EEADB1833C67B4C58EB9B1B33C67B4D9EEADAF49B5C86807E554638B3C67B4B3DD5B63B33C67B0C9EEADB17779CE688B1D73636779CE68B372AAAFE928CF19ECE029DAD8499E33DAD98EB9B10F79CE6093DD5B63EFF29CD116BBB7C6FEB06B2F370A0351104501FFDA609BFCB39D0466C1A2162EE99C204ADD4F77B5E7A40D1D73AF69B6E7FC2C7F5C3C1FDCCB62CF495B1DA78A7D74CC844DBAB7626F7BCECFF22FCFE7839B59ED39691FDD5BAF69D63113F6D6BD155BEC3969EBCF5FD107B7F3B1E7844DB3EEADD7DB6991B4C571AAD865CF49FBE8DE8ACD3A66C2DEBAB7628B3D276DD531177BD973C2A6D971AAD7A663266D715A2C76D973D23E3AE662B33D27ECAD7B2BB6E898495B756FC55EF69CB069D631F7DAEC39698BEEADD865CF497B394E159BED39619BEEADD862CF49BB746FC55EF69CB459C7DC6BB3E7A42DBAB762973D27EDE52B5A6CD873C2361D73B1C39E9376394E153BED3969B3EEADD7A663266DD1BD15DBED393F481E1787E3D49D0D7B4ED8E63855ECD0319376392D163BED393F081E17F70737B6D973D216DD5BB15DC74CDAA97B2B36EC393F88BD3CE7EDC19D1DF69CB45DF756EC745A246D384EF5DAEC396987EEADD8AE6326EDD4BD151BF69CB04DC75CEC69CF49DB1DA78AAD3A66D286D362AFC99E9376E8988B7DED3969A7EEADD8B0E7846DBAB7624F7B4EDAAE632EB6DA73D286EEADD764CF493B1CA78A7DED3969A7EEADD8B0E7844DBAB7624F7B4EDA57C75C6CB5E7A40DDD5BAFC99EF39FFCCBF378D0E06BCF495B756FC586D3226193E354B1B73D27EDAB7B2BB6EA98F96BD70E6E1C87A1200A7A2D5294255B9B7FB693808E7D69A02A8807F2A3D30EBBB75EDBD0731EA48F8B8E532DA69E93B63B4E15BBEC9809DB9C168B9D7ACE83F071F1FDA2C5AEE7A41D766FBDB661C74CD83FBBB76253CF49DBED988B5D7A4ED866F756EC745A246D3A4E15DBF59CB4CBEEADD736EC98093BEDDE8A4D3D276DB7632E76E93961DB709CEA75EA3969D369B1D8ADE7A45D76CCC5869E1376DABD159B7A4EDA6EF756ECADE7846DC38EB9D7D273D2A6DD5BB15BCF49BB1CA78A0D3D27ECB47B2B36F59C07A1E3E250843A6F3D276C1B766FBD961D3369D3EEADD8ADE73CC8BC3CEF1775869E13B6ECDE8A4DA745D26EC7A9626F3D276DD8BDF55A76CCA44DBBB762B79EF320F1F2FCFFA2D0A1E7842DC7A9625F3B66D26EA7C5623F3D276DD831F75A7A4EDAB47B2BF6B16326ED6DF756ECD073C2961D73B1AF9E9376DBBD15FB392D92361CA77A2D3D276DDABD15FBE839693FBBB762879E13B6EC988B7DF59CB48FE354B19F9E9376F88AF65A7A4EDAD78EB9D847CF49FB394E155304E2ECDE8A2D3D27ED0FDBF350C6EF2E52060000000049454E44AE426082"
/></group><group
 id="493057"
 BoundingBox="1307.31 60.27 1369.44 90.19"
 Z="2389"
><fragment
 id="493058"
 BoundingBox="1307.31 60.27 1369.44 90.19"
 Z="2379"
><n
 id="493063"
 p="1310.92 86.29"
 Z="2380"
 NodeType="GenericNickname"
 NumHydrogens="0"
 NeedsClean="yes"
 AS="N"
 GenericNickname="R"
><t
 p="1307.31 90.19"
 BoundingBox="1307.31 81.85 1314.53 90.19"
 LabelJustification="Left"
><s font="3" size="10" color="0" face="96">R</s></t></n><n
 id="493065"
 p="1323.39 79.09"
 Z="2381"
 AS="N"
/><n
 id="493066"
 p="1335.86 86.29"
 Z="2383"
 AS="N"
/><n
 id="493067"
 p="1323.39 64.69"
 Z="2385"
 Element="1"
 NumHydrogens="0"
 NeedsClean="yes"
 AS="N"
><t
 p="1319.78 68.61"
 BoundingBox="1319.78 60.27 1327 68.61"
 LabelJustification="Left"
><s font="3" size="10" color="0" face="97">H</s></t></n><n
 id="493068"
 p="1348.33 79.09"
 Z="2387"
 color="10"
 NodeType="Fragment"
 NeedsClean="yes"
 AS="N"
><fragment
 id="2096094044"
><n
 id="71162945"
 p="1348.33 79.09"
 Z="2268"
/><n
 id="71162946"
 p="1360.75 86.26"
 Z="2269"
 Element="9"
 NumHydrogens="0"
 NeedsClean="yes"
><t
 p="1357.70 90.16"
 BoundingBox="1357.70 81.82 1363.80 90.16"
 LabelJustification="Left"
><s font="3" size="10" color="0" face="96">F</s></t></n><n
 id="71162947"
 p="1348.33 64.74"
 Z="2270"
 Element="9"
 NumHydrogens="0"
 NeedsClean="yes"
><t
 p="1345.28 68.64"
 BoundingBox="1345.28 60.30 1351.38 68.64"
 LabelJustification="Left"
><s font="3" size="10" color="0" face="96">F</s></t></n><n
 id="71162948"
 p="1335.90 86.26"
 Z="2271"
 NodeType="ExternalConnectionPoint"
 ExternalConnectionNum="1"
/><b
 id="71162949"
 Z="2272"
 B="71162945"
 E="71162946"
/><b
 id="71162950"
 Z="2273"
 B="71162945"
 E="71162947"
/><b
 id="71162951"
 Z="2274"
 B="71162948"
 E="71162945"
/></fragment><t
 p="1344.72 83.01"
 BoundingBox="1344.72 74.50 1369.44 85.16"
 color="10"
 LabelJustification="Left"
 LabelAlignment="Left"
><s font="3" size="10" color="10" face="97">CF2H</s></t></n><b
 id="493082"
 Z="2382"
 B="493063"
 E="493065"
 BS="N"
/><b
 id="493083"
 Z="2384"
 B="493065"
 E="493066"
 BS="N"
/><b
 id="493084"
 Z="2386"
 B="493065"
 E="493067"
 BS="N"
/><b
 id="493085"
 Z="2388"
 B="493066"
 E="493068"
 BS="N"
/></fragment></group><group
 id="2096073888"
 BoundingBox="1318.20 940.70 1404.90 994.77"
 Z="2667"
><fragment
 id="2096073511"
 BoundingBox="1325.97 945.69 1399.48 987.26"
 Z="2626"
><n
 id="2096073512"
 p="1347.08 979.08"
 Z="2625"
 NodeType="Nickname"
 NeedsClean="yes"
 AS="N"
><fragment
 id="2096094052"
><n
 id="2096073537"
 p="1347.08 979.08"
 Z="2611"
/><n
 id="2096073538"
 p="1334.66 971.90"
 Z="2612"
/><n
 id="2096073539"
 p="1322.23 979.08"
 Z="2613"
/><n
 id="2096073540"
 p="1322.23 993.43"
 Z="2614"
/><n
 id="2096073541"
 p="1334.66 1000.60"
 Z="2615"
/><n
 id="2096073542"
 p="1347.08 993.43"
 Z="2616"
/><n
 id="2096073543"
 p="1359.51 971.90"
 Z="2617"
 NodeType="ExternalConnectionPoint"
 ExternalConnectionNum="1"
/><b
 id="2096073544"
 Z="2618"
 B="2096073541"
 E="2096073542"
 Order="2"
 BondCircularOrdering="2096073545 0 0 2096073549"
/><b
 id="2096073545"
 Z="2619"
 B="2096073540"
 E="2096073541"
/><b
 id="2096073546"
 Z="2620"
 B="2096073539"
 E="2096073540"
 Order="2"
 BondCircularOrdering="2096073547 0 0 2096073545"
/><b
 id="2096073547"
 Z="2621"
 B="2096073538"
 E="2096073539"
/><b
 id="2096073548"
 Z="2622"
 B="2096073537"
 E="2096073538"
 Order="2"
 BondCircularOrdering="2096073549 2096073550 0 2096073547"
/><b
 id="2096073549"
 Z="2623"
 B="2096073537"
 E="2096073542"
/><b
 id="2096073550"
 Z="2624"
 B="2096073543"
 E="2096073537"
/></fragment><t
 p="1349.86 982.98"
 BoundingBox="1337.63 974.64 1349.86 982.98"
 LabelJustification="Right"
 Justification="Right"
 LabelAlignment="Right"
><s font="3" size="10" color="0" face="96">Ph</s></t></n><n
 id="2096073551"
 p="1359.56 971.88"
 Z="2627"
 Radical="Doublet"
 AS="N"
/><n
 id="2096073552"
 p="1372.03 979.08"
 Z="2629"
 AS="N"
/><n
 id="2096073553"
 p="1359.56 957.48"
 Z="2631"
 AS="N"
/><n
 id="2096073554"
 p="1384.50 971.88"
 Z="2633"
 AS="N"
/><n
 id="2096073555"
 p="1384.50 986.28"
 Z="2635"
 AS="N"
/><n
 id="2096073556"
 p="1347.08 950.28"
 Z="2638"
 color="10"
 NodeType="Fragment"
 NeedsClean="yes"
 AS="N"
><fragment
 id="2096094053"
><n
 id="2096073558"
 p="1347.08 950.28"
 Z="2604"
/><n
 id="2096073559"
 p="1347.08 935.93"
 Z="2605"
 Element="9"
 NumHydrogens="0"
 NeedsClean="yes"
><t
 p="1344.03 939.83"
 BoundingBox="1344.03 931.49 1350.13 939.83"
 LabelJustification="Left"
><s font="3" size="10" color="0" face="96">F</s></t></n><n
 id="2096073560"
 p="1334.66 957.45"
 Z="2606"
 Element="9"
 NumHydrogens="0"
 NeedsClean="yes"
><t
 p="1331.61 961.35"
 BoundingBox="1331.61 953.01 1337.71 961.35"
 LabelJustification="Left"
><s font="3" size="10" color="0" face="96">F</s></t></n><n
 id="2096073561"
 p="1359.51 957.45"
 Z="2607"
 NodeType="ExternalConnectionPoint"
 ExternalConnectionNum="1"
/><b
 id="2096073562"
 Z="2608"
 B="2096073558"
 E="2096073559"
/><b
 id="2096073563"
 Z="2609"
 B="2096073558"
 E="2096073560"
/><b
 id="2096073564"
 Z="2610"
 B="2096073561"
 E="2096073558"
/></fragment><t
 p="1350.69 954.20"
 BoundingBox="1325.97 945.69 1350.69 956.35"
 color="10"
 LabelJustification="Right"
 Justification="Right"
 LabelAlignment="Right"
><s font="3" size="10" color="10" face="97">CF2H</s></t></n><n
 id="2096073565"
 p="1391.70 959.41"
 Z="2641"
 NodeType="GenericNickname"
 NumHydrogens="0"
 NeedsClean="yes"
 AS="N"
 GenericNickname="R"
><t
 p="1388.09 963.31"
 BoundingBox="1388.09 951.76 1399.48 963.31"
 LabelJustification="Left"
 LabelAlignment="Left"
><s font="3" size="10" color="0" face="96">R</s><s font="3" size="10" color="0" face="64">1</s></t></n><b
 id="2096073567"
 Z="2628"
 B="2096073512"
 E="2096073551"
 BS="N"
/><b
 id="2096073568"
 Z="2630"
 B="2096073551"
 E="2096073552"
 BS="N"
/><b
 id="2096073569"
 Z="2632"
 B="2096073551"
 E="2096073553"
 BS="N"
/><b
 id="2096073570"
 Z="2634"
 B="2096073552"
 E="2096073554"
 BS="N"
/><b
 id="2096073571"
 Z="2636"
 B="2096073554"
 E="2096073555"
 BS="N"
/><b
 id="2096073572"
 Z="2637"
 B="2096073552"
 E="2096073555"
 BS="N"
/><b
 id="2096073573"
 Z="2639"
 B="2096073553"
 E="2096073556"
 BS="N"
/><b
 id="2096073574"
 Z="2642"
 B="2096073554"
 E="2096073565"
 BS="N"
/><graphic
 id="2096073575"
 BoundingBox="1359.53 974.71 1352.03 974.71"
 Z="2640"
 GraphicType="Symbol"
 SymbolType="Electron"
><represent attribute="Radical" object="2096073551"/></graphic></fragment><graphic
 id="2096093042"
 SupersededBy="2096094054"
 BoundingBox="1366.79 969.15 1363.74 966.86"
 Z="2643"
 GraphicType="Arc"
 ArrowType="HalfHead"
 HeadSize="1000"
 AngularSize="-180"
/><graphic
 id="2096093043"
 SupersededBy="2096094055"
 BoundingBox="1369.51 971.47 1373.05 970.65"
 Z="2644"
 GraphicType="Arc"
 ArrowType="HalfHead"
 HeadSize="-1000"
 AngularSize="180"
/><graphic
 id="2096093044"
 SupersededBy="2096094056"
 BoundingBox="1385.89 966.42 1382.39 967.92"
 Z="2645"
 GraphicType="Arc"
 ArrowType="HalfHead"
 HeadSize="1000"
 AngularSize="-180"
/><graphic
 id="2096073645"
 BoundingBox="1404.34 942.27 1404.34 994.21"
 Z="2647"
 GraphicType="Bracket"
 BracketType="Square"
 LipSize="60"
/><graphic
 id="2096073646"
 BoundingBox="1318.77 993.21 1318.77 941.27"
 Z="2648"
 GraphicType="Bracket"
 BracketType="Square"
 LipSize="60"
/><arrow
 id="2096094054"
 BoundingBox="1359.80 961.72 1369.12 969.60"
 Z="2643"
 FillType="None"
 ArrowheadHead="HalfLeft"
 ArrowheadType="Solid"
 HeadSize="479"
 ArrowheadCenterSize="419"
 ArrowheadWidth="200"
 AngularSize="-171.5"
 Head3D="1366.79 969.15 0"
 Tail3D="1361.06 964.14 0"
 Center3D="1363.74 966.86 0"
 MajorAxisEnd3D="1367.55 966.60 0"
 MinorAxisEnd3D="1364 970.66 0"
/><arrow
 id="2096094055"
 BoundingBox="1369.44 965.78 1378.19 973.05"
 Z="2644"
 FillType="None"
 ArrowheadHead="HalfRight"
 ArrowheadType="Solid"
 HeadSize="-499"
 ArrowheadCenterSize="465"
 ArrowheadWidth="200"
 AngularSize="206.2"
 Head3D="1369.51 971.47 0"
 Tail3D="1376.58 971.48 0"
 Center3D="1373.05 970.65 0"
 MajorAxisEnd3D="1376.68 970.65 0"
 MinorAxisEnd3D="1373.05 974.29 0"
/><arrow
 id="2096094056"
 BoundingBox="1377.09 962.47 1386.11 970.25"
 Z="2645"
 FillType="None"
 ArrowheadHead="HalfLeft"
 ArrowheadType="Solid"
 HeadSize="479"
 ArrowheadCenterSize="419"
 ArrowheadWidth="200"
 AngularSize="-171.5"
 Head3D="1385.89 966.42 0"
 Tail3D="1378.70 968.89 0"
 Center3D="1382.39 967.92 0"
 MajorAxisEnd3D="1384.07 964.50 0"
 MinorAxisEnd3D="1385.81 969.60 0"
/></group><group
 id="71162742"
 BoundingBox="1307.70 737.51 1369.83 765.52"
 Z="2679"
><fragment
 id="71162743"
 BoundingBox="1307.70 737.51 1369.83 765.52"
 Z="2671"
><n
 id="71162744"
 p="1311.31 761.62"
 Z="2672"
 NodeType="GenericNickname"
 NumHydrogens="0"
 NeedsClean="yes"
 AS="N"
 GenericNickname="R"
><t
 p="1307.70 765.52"
 BoundingBox="1307.70 757.18 1314.92 765.52"
 LabelJustification="Left"
><s font="3" size="10" color="0" face="96">R</s></t></n><n
 id="71162745"
 p="1323.78 754.42"
 Z="2673"
 AS="N"
/><n
 id="71162746"
 p="1336.25 761.62"
 Z="2675"
 AS="N"
/><n
 id="71162748"
 p="1348.72 754.42"
 Z="2677"
 color="10"
 NodeType="Fragment"
 NeedsClean="yes"
 AS="N"
><fragment
 id="2096094057"
><n
 id="2096074067"
 p="1348.72 754.42"
 Z="2471"
/><n
 id="2096074068"
 p="1361.15 761.59"
 Z="2472"
 Element="9"
 NumHydrogens="0"
 NeedsClean="yes"
><t
 p="1358.10 765.49"
 BoundingBox="1358.10 757.15 1364.20 765.49"
 LabelJustification="Left"
><s font="3" size="10" color="0" face="96">F</s></t></n><n
 id="2096074069"
 p="1348.72 740.07"
 Z="2473"
 Element="9"
 NumHydrogens="0"
 NeedsClean="yes"
><t
 p="1345.67 743.97"
 BoundingBox="1345.67 735.63 1351.77 743.97"
 LabelJustification="Left"
><s font="3" size="10" color="0" face="96">F</s></t></n><n
 id="2096074070"
 p="1336.29 761.59"
 Z="2474"
 NodeType="ExternalConnectionPoint"
 ExternalConnectionNum="1"
/><b
 id="2096074071"
 Z="2475"
 B="2096074067"
 E="2096074068"
/><b
 id="2096074072"
 Z="2476"
 B="2096074067"
 E="2096074069"
/><b
 id="2096074073"
 Z="2477"
 B="2096074070"
 E="2096074067"
/></fragment><t
 p="1345.11 758.34"
 BoundingBox="1345.11 749.83 1369.83 760.49"
 color="10"
 LabelJustification="Left"
 LabelAlignment="Left"
><s font="3" size="10" color="10" face="97">CF2H</s></t></n><n
 id="71162894"
 p="1316.58 741.95"
 Z="2717"
 Element="1"
 NumHydrogens="0"
 NeedsClean="yes"
 AS="N"
><t
 p="1312.97 745.85"
 BoundingBox="1312.97 737.51 1320.19 745.85"
 LabelJustification="Left"
><s font="3" size="10" color="0" face="96">H</s></t></n><n
 id="71162896"
 p="1330.98 741.95"
 Z="2719"
 Element="1"
 NumHydrogens="0"
 Isotope="2"
 NeedsClean="yes"
 AS="N"
><t
 p="1327.37 745.87"
 BoundingBox="1327.37 737.53 1334.59 745.87"
 LabelJustification="Left"
><s font="3" size="10" color="0" face="97">D</s></t></n><b
 id="71162767"
 Z="2674"
 B="71162744"
 E="71162745"
 BS="N"
/><b
 id="71162768"
 Z="2676"
 B="71162745"
 E="71162746"
 BS="N"
/><b
 id="71162770"
 Z="2678"
 B="71162746"
 E="71162748"
 BS="N"
/><b
 id="71162895"
 Z="2718"
 B="71162745"
 E="71162894"
 BS="N"
/><b
 id="71162897"
 Z="2720"
 B="71162745"
 E="71162896"
 BS="N"
/></fragment></group><group
 id="71162907"
 BoundingBox="1307.03 833.74 1369.16 861.75"
 Z="2733"
><fragment
 id="71162908"
 BoundingBox="1307.03 833.74 1369.16 861.75"
 Z="2725"
><n
 id="71162909"
 p="1310.64 857.85"
 Z="2726"
 NodeType="GenericNickname"
 NumHydrogens="0"
 NeedsClean="yes"
 AS="N"
 GenericNickname="R"
><t
 p="1307.03 861.75"
 BoundingBox="1307.03 853.41 1314.25 861.75"
 LabelJustification="Left"
><s font="3" size="10" color="0" face="96">R</s></t></n><n
 id="71162910"
 p="1323.11 850.65"
 Z="2727"
 AS="N"
/><n
 id="71162911"
 p="1335.58 857.85"
 Z="2729"
 AS="N"
/><n
 id="71162912"
 p="1348.05 850.65"
 Z="2731"
 color="10"
 NodeType="Fragment"
 NeedsClean="yes"
 AS="N"
><fragment
 id="2096094060"
><n
 id="2096074086"
 p="1348.05 850.65"
 Z="2478"
/><n
 id="2096074087"
 p="1360.48 857.83"
 Z="2479"
 Element="9"
 NumHydrogens="0"
 NeedsClean="yes"
><t
 p="1357.43 861.73"
 BoundingBox="1357.43 853.39 1363.53 861.73"
 LabelJustification="Left"
><s font="3" size="10" color="0" face="96">F</s></t></n><n
 id="2096074088"
 p="1348.05 836.30"
 Z="2480"
 Element="9"
 NumHydrogens="0"
 NeedsClean="yes"
><t
 p="1345 840.20"
 BoundingBox="1345 831.86 1351.10 840.20"
 LabelJustification="Left"
><s font="3" size="10" color="0" face="96">F</s></t></n><n
 id="2096074089"
 p="1335.63 857.83"
 Z="2481"
 NodeType="ExternalConnectionPoint"
 ExternalConnectionNum="1"
/><b
 id="2096074090"
 Z="2482"
 B="2096074086"
 E="2096074087"
/><b
 id="2096074091"
 Z="2483"
 B="2096074086"
 E="2096074088"
/><b
 id="2096074092"
 Z="2484"
 B="2096074089"
 E="2096074086"
/></fragment><t
 p="1344.44 854.57"
 BoundingBox="1344.44 846.06 1369.16 856.72"
 color="10"
 LabelJustification="Left"
 LabelAlignment="Left"
><s font="3" size="10" color="10" face="97">CF2H</s></t></n><n
 id="71162921"
 p="1315.91 838.18"
 Z="2737"
 Element="1"
 NumHydrogens="0"
 NeedsClean="yes"
 AS="N"
><t
 p="1312.30 842.08"
 BoundingBox="1312.30 833.74 1319.52 842.08"
 LabelJustification="Left"
><s font="3" size="10" color="0" face="96">H</s></t></n><n
 id="71162922"
 p="1330.31 838.18"
 Z="2739"
 Element="1"
 NumHydrogens="0"
 Isotope="2"
 NeedsClean="yes"
 AS="N"
><t
 p="1326.70 842.10"
 BoundingBox="1326.70 833.76 1333.92 842.10"
 LabelJustification="Left"
><s font="3" size="10" color="0" face="97">D</s></t></n><b
 id="71162923"
 Z="2728"
 B="71162909"
 E="71162910"
 BS="N"
/><b
 id="71162924"
 Z="2730"
 B="71162910"
 E="71162911"
 BS="N"
/><b
 id="71162925"
 Z="2732"
 B="71162911"
 E="71162912"
 BS="N"
/><b
 id="71162926"
 Z="2738"
 B="71162910"
 E="71162921"
 BS="N"
/><b
 id="71162927"
 Z="2740"
 B="71162910"
 E="71162922"
 BS="N"
/></fragment></group><group
 id="2096092682"
 BoundingBox="134.65 550.23 168.42 583.19"
 Z="2885"
><graphic
 id="71163289"
 BoundingBox="158.43 575.58 152.23 551.80"
 Z="2883"
 color="1"
 GraphicType="Rectangle"
 RectangleType="Filled"
 Center3D="155.33 563.69 0"
 MajorAxisEnd3D="162.83 566.62 0"
 MinorAxisEnd3D="150.93 572.65 0"
/><graphic
 id="71163290"
 BoundingBox="147.88 581.63 147.22 567.15"
 Z="2884"
 color="1"
 GraphicType="Rectangle"
 RectangleType="Filled"
 Center3D="147.55 574.39 0"
 MajorAxisEnd3D="152.60 577.04 0"
 MinorAxisEnd3D="142.83 578.98 0"
/><embeddedobject
 id="2096092683"
 BoundingBox="134.65 557.01 156.38 578.74"
 Z="2882"
 PNG="89504E470D0A1A0A0000000D4948445200000412000004120803000000258629F400000033504C5445000000BF222FBF222FBF222FBF222FBF222FBF222FBF222FBF222FBF222FBF222FBF222FBF222FBF222FBF222FBF222FBF222FCE3AC2540000001074524E530040C010F060A020E08030D050B0907034B1B7C2000027704944415478DAECDD5B8A84301086D1EAFB8586CEFE573B199831417D53C1C4F3ADE240FD50A145BD9326DDA2916E4993428BBA278D7B462B3D93C69D434B7A244142579D42900009820448A882044102246CD5355A09122021021236EF158D744A82848084ADBB5EA291CE499000097341822001124A90204880842A48D05F9F10244082DA5B94EC33488084CE6A6651B2D3200112FA0A122021070982044818820441C24A5DAE4990D05390B0AC571224F4142440420E12040990300409820448A883044102246CD6231AC9B108127290B075F768248B1248888084D920419000094390204880843A48102440C21024E8BF6F08121224A8B945C93E830448E8AC6616253B0D1220A1AF2001127290204858A76F1224F41424F81A9683044182D7A25590204880841224081220A10A120409905082044102248C3AE06B518B1248F80D12E63AE26B518B1248C841C23448102440421524081220A10409820448A8820435772CDA699000099DD5CCA264A7410224F4152440420E1204099050820441C23A7D9220A1AB20C16BD194204190E0B5681524081220A10409820448A88204410224D41DF36B98631124E42061AE43BE16B52881841C244C8304410224942041900009559020488084122468E81D82841FF6EE25D5811886A2A0C7EF9378FFAB8D476D419C59072CB9CE2A0A24B890A0741F259B06099050AC341F259B060990502B48808411240812EEE9BF0B122A050956C346902048302D3A83044102248420419000093348102440420812040990103A7435CC4709243448F8D481D3A23E4A206104098B20419000092148102440C20C12040990108204653B166D1A244042ADF27C94EC19244042B12001123A2408122021060982847B7A744142A520C1B4E808120409A645AF20419000093148102440C21524081220E17B3D5A927EBA20A141C2B223A7457D9440C20812561D392DEAA304125A83846590204880842B48102440420C120409907005094AF751B269900009B5CAF351B267900009C582044818418220011266902048B01A168204418269D11924081220210409820448984182200112429020488084D891AB618E459030828465474E8BFA2881841124BC0709820448984182200112429020488084192428DFB168D32001126A95E6A364D32001128A050990D03B2408122021040982847BFAED82844A418269D1112408124C8BCE20419000092148102440C20C12040990F0B5FE5A929E5D90D01A242C3A7335CC4709248C2061D591D3A23E4A5EECDD396E43311044C1019C799179FFD39A81A5194054A60F70A9778A0A1A6848E841C27390204880840C120409905082044102246490A0F5162593060990B057CB2C4A260D122061B32001125A830441022494204190E0352C830441826BD112240812202183044102249420419000091924081220E1B27E6391BE9B20212061D891D7A21625901001092F3AF05AD4A204127A903008120409905082044102246490A0FFBE4290D02041CB2D4A260D122061AFD65994CC192440C26641022434481024BCA98F2648D82A48702DDA204190E05AB40609820448780409820448A841822001122E6B1924FC34414240C2A8235FC32C4A20A10709C38EBC16B52881840848180409820448A841822001121E41822001126A90A0D5162573060990B059CB2C4A260D122061AF2001127A902048808412240812BC8665902048702D5A820441022464902048808412240812202183044102245CD6672CD2AD0912222061D091D7A2162590D0838461475E8B5A9440420F129E83044102246490204880841224E8DE2D040990A0F5162593060990B057CB2C4A260D122061B32001125A830441022494204190E05A34830441826BD11224081220218304410224FCB177EF3811C03014455DD08134D9FF6A4901B187091D48F99CBB8A23D9D22B41822001123248102440C27337AE8639164142F42061DA8DD3A23E4A202102125E83044102249420419000091924081220A10409DAEE58B46890000987B5CD47C9A24102249C152440420F1204099090418220C16A5809120409A64533481024404209120409909041822001124A9020488084FFEA2D76E9BD091220E1972E9C16F55102093D489876E5B4A88F12488880845990204880840C120409905082047DF511820448D07E1F256B0609907058DB7C942C1A2440C259410224F4204190000923481024580DAB418220C1B4E808120409905083044102248C20419000093548102440C25357AE86391641420F12665D392DEAA304122220611A24081220610409820448A841822001124690A0EF1E21486890A0ED3E4AD60C1220E1B0B6F9285934488084B3820448E8418220E16F7A3441C249418269D11E2408124C8B9620419000091924081220A10409820448C820419000093FBA705AD4470924440F1266DD382DEAA304127A90F01A24081220A10409820448C8204123488084D62041DB1D8B160D1220E1B0B6F9285934488084B3820448E841822001123248D0277BF78E1A41104351B402470336B5FFD55A30D0D2D0355907F5397715072478906035AC04098204D3A21924081220A10409820448C820419000092548102440C24747AE86391641420409C34E9C16F55102091124DC830441022464902048808412240812202183045DBD9A200112B4DC47C9A44102246CD6321F2593060990B057900009112408129EE9B70B12760A12AC8645902048302D9A41822001124A90204880840C12040990508204410224D4CE9C16F55102090D12BE75E0B4A88F12488820611024081220A10409820448C820419000092548D06AC7A249830448D8AB753E4AE60C122061B32001123A24081220A10609828467FAEB82849D8204D3A2112408124C8B5E41822001126A90204880842B48102440C26747AE86BDBA20A141C2B023A7457D9440420409F70E45828F1248680D12864182200112AE20419000093548D0BB9F2648E81D12B4DA47C9A4410224ECD53A1F2573060990B059900009112408129E09122061AF20C16A5804098204D3A21924081220A10409820448C82041900009254810244042EDC8D5301F25901041C2B023A7457D9440420409F720419000091924081220A10409820448C82041EB1D8B260D12FED9BB97D40682188AA282CC1227A9FDAFD6356AC9B8866EA8CFB9AB3820C18384BD5AE6A364D2200112360B1220A1354810244042091204099FE9A70912760A124C8BF6204190605A3483044102249420419000091924081220E1B61EB148FF4D9010010983CE9C16F55102093D481875E4B4A88F1248E841C27B90204880840C120409905082044102246490A0F53E4A260D122061AF96F9289934488084CD820448680D120409905082044182D5B00C120409A6454B90204880840C12040990508204410224649020488084978E5C0D7B34414240C2B023A7457D94404204248C3A13093E4A20A1070983204190000925481024404206095AEE5834679000099BB5CC47C9A4410224EC152440420F1204099070050982840FF5D504095B0509A6451B2408124C8BD620419000095790204880841A24081220E1B69641C26F132404248C3A7235CC470924F42061D891D3A23E4A202102120641822001126A90204880842B48102440420D12B4DA47C99C4102246CD6321F2593060990B0579000093D48102440420912040956C33248102498162D418220011232481024404209120409909041822001126EEB3B16E9AF0912222061D091D3A23E4A20A10709C38E9C16F55102094FF6EE283741288AA2E88BA069C0AAF31F6D69D28697487F9A18EF81B526E10E1CB90B91F04C24201244C24A24201244424724F0EBD610092281BC454951224124EC4BCCA2A4289120127646248884C7432420124442472420129C165D89044482D3A21D91804810092B91804810091D9180481009AF32B7142241242C44C2A6235E0DF3B248247C13099B8E785AD4A24424B426129E8904448248E88804448248588904448248E88804E2162545890491B033318B92A2448248D81791201216220191201256220191E06A58472420129C165D8904448248E88804448248588904448248E888044482487895B1A5981F880491F087039E16B52811090B91B0E990A7452D4A44426B22618B48402488849548402488848E48E0C7B521124402798B929A448248D899984549512261C37C7AB34F91F07FA7778BF9451109392691906BCCFEE6A348A8E82C12824D2D99D3A215DD3C490816FE28C369D1824E5E37040B3F1E21120A9A0791902B7D262512EA19279190EB2366D12212625C6D12728DD98F16454245772F8B82A54FA945423D178B9260D91B259150D13C88845CE12F1B444241E3201272CDE18F1645424193D969AEF01DB348A8E8ECBF29C1D25F3688847A6EFE9B122C7CC72C120A3AF9036BB0F8478B22A19C791009B9D277CC22A19E711209B9F25F36B4767F50CAD5572E72C5EF989D16ADE7EE5358C1D277CC4E8BD673F129AC60F7B60322A194791009B976F0B2412414F3C5DE1DE5460A03401005D9CC26B04C72FFD3463982F34375ABDE21500937660E232157C3AB452301E6DC568C6F81E4FC06C8488871B82809D670D86024B0BC5D9404CBDF311B0934B7B3D360EFAD829100720D232157C18ED9488099A79190ABE3B0C14840D9FD362557C58ED94860F9F203D6600D3B662381E5E507ACC12A76CC4602CAE52D17C12A76CC4602CA1C4642AE96578BFE358C639E4642AE8E1DB3BF164539BC0A2B58C961839100F2F6BECC601D3B662381E4F6BECC60253B662301E41A4642AE921DB39100324F0F8B72D51C3618091CBB8B925C2D3B662301E4CB4549B0961DB391C0F172761AAC65C76C24705CCE4E83D5EC988D048C398C845CD756C4484098A79190AB67C76C24601C7EC09AABE9B0C1488078FB016BB09E1DB39140717BCB45B09E1DF3AFFB5BCFBB869190EBDE9AF86B5182791A09B98A76CCFE5A9462F72AAC5C5DAF168D0484C3FB3283ED5B152301E0E57D99C19A76CC4602C3E5A5DAC19A76CC4602C3C7705192AB6AC76C2420CCD34549AEAA1DB391C070383BCD5576D86024107C3A3B0D56B5633612106EBF4D09D6B563361208AE6124E4EADA311B0904F39F9190AB6CC76C2410EC7EC09AABEED5A291F0BCC35B2E8295ED988D048097B75C042BDB31FBD73080CBABB082B5ED98FDB5E8F33E869190AB6DC76C243C6F9E4642AEBA1DB391F0BCC3FB3273151E3618097F82D8311B09CFABDB311B098FBB3D2C0AF6B9153212FE00B37B7351B288F43C873212D64176CC46C23AD4F31CCA485806DABD19096B50CF7328236119E8E59491B086F53C8732129681766F46C212D6F31CCA485806DABD19094B60CF732823611166C76C242C633DCFA18C8455A4DD9B91B004F63C8732121EF4DF5B2E7255EE987F19096B50BB3723618DAF167FD8BBA3E40481200CC22418AD92A8DCFFB451CBE7DDD93C40CFD0DF21A63AF047FC6A18DAD99FC24AACE48ED94F8BFE0369F766240C73C76C24609D2E46425E3577CC46C2AEAEFE5E665E3577CC46C230D8C32923618C3B662301ECECA224B1AA2F1B8C84FD7CBB2849ACE88ED9481805DBBD190963DC311B095CA7AB919057D51DB391308EB36336120610EF3994913082B67B3312E27CB46824A09DFD07D6C4CAEE988D8441B4DD9B9130C61DB3914075BA180979D5DD311B0963503B6623210E79CFA9965541BC8753464214F19E43F969D128DEA34523210A79CFA9FCB468186CC76C24C421EF3994911045DCBD190921CC7B4E65244401776F46420CF39E43190971AC1DF3CB63551FF49E53190941C8DD9B8B9210E63D87321262980FA75C948440EF39949110C3DCBD190901D47B0E65246CEF341B097995DE311B0961D0DD9B9110E28ED94840FBF17F53122BFEB2C148D8C1DD7F604DACF68ED9480863EEDE8C84101F2D1A0964CB6C24E4557CC7FC745D1500DDBD190931EE98FD6A18D8AF3F859557F51DB39F16DDC1C39FC24AACF88ED94888E13E9C321222DC311B0960CB6C24E455FF6583911043DC311B0911E07B0E65240460776F2E4A02DC311B09643F2E4A12ABFFB2C1480822EE988D843EF43D873212FAB8BB3723A1CB478B4602D9321B0979D5DF311B0921E0DD9B91D086BEE75046421F77F7662434C1EF399491D0C7DC311B095DEC7B0E652474A01F4E19096DEC7B0E652434C1FF1435125AE0F71C6A5ED586DD311B093DF07B0EE5A745DBD8BB3723A1817ECFA1FCB468077AF7662434C1EF399491D043DD311B091DF47B0E65246CE7363D190949DDA78330125AE80FA76EAB1ADC311B09649FDD9B8B92948EF2B2C148D8D0D7F4E6A224A383EC988D841EF8EECD486873C76C24809DA7372321A583EC988D840D2DD38B9190D34176CC46420F7DF76624B4F868D14800FB3C9C3212FED8BBC3DC2682200AC213C08124C6DAFB9F160545B177B7C7F9E5E8D5767D6740AD62FC6091BAEC988D842FC4EFDE8C847BDC311B09C12EE33F2301A9CB8ED948F84AF28ED948B80770CF53F9D5B019C0E3949170873B663F2D1AECF369D148006AF4638391704FF88ED9489843DCF35046C21460F76624CCB9633612823D8F0F4602509F1DB391704FFA8EF9DD65518171CF5319093380DD9B8B921AE39E8732124A90C729172515C83D4F65244C10766F46428572CF4319095380DD9B915081DCF35446C24CFA8ED9489881DCF35046C20462F766245420F73C95915081FC55D448A850EE79282361227EC76C244C50EE792A23A102799C32120A987B1EEABCA800D9BD19093577CC7E5A34D86AF76624C034DB31FB69D16FF0E7E7B83212609AED988D8419C8E394915072C76C24243B8D1B46024BBF1F1B8C84877B190F64246C81EE792823A1C6D8BDB928A9B963361262ED766F2E4A40DAED988D8487FBF57BAC180924ED76CC46C20466F76624ECF8B46824443B8D352381A4DD8ED948A871766F46C29E3B662321D8DBD8301240FAED988D840A65C76C24ECA1EE7928236107F4386524ECB8633612929DC6969180D1F2C706BF1A56A0EC988D842DD83D0FE5A745F738BB3723E116EC9E8732127640BB3723610576CF4319091B981DB391B005BBE7A18C840DD4EECD48B845BBE7A18C8435D6E3D4DBA24FB47B1ECA48D840EDDE5C94DCC0DDF35046C21A6BF7E6A2E40A77CF4319092BA41DB391B086BBE7A18C8415D8EECD48B8C2DDF35046C2C39C47C1486068BA633612B668BB3723E1864F8B4642B4E7513112189AEE988D841DD8EECD485873C76C24C49AECDE8C0484AE3B6623E1815E47C9482068BB637EF7FA94673980D3F80E4F790EF12F2EBAEE98531DE10F55DBDDDBB82C7C7D7F6C0875801AFE31DA3AC0C76AFBDEF3500778F0ECBB7B3B42E2F5DD31A7E29767E3DDDBF8BBD035BEE7A9F8E5791E6DF113AFF33D0FC52FCFC6BBB7F1B2D0F9B41807FFB8D8FA710AFFDF4076BEE7A1FEB17727B77544411443BF879507A9F38FD61B0B3014C13D2E32880B3651E8C79BE7E5BBB7D7AF07E7F01DF32C7A5C3C7DF7C6C7C5D37BBE8A1E174FC7295DF16EEFF9287A5CBC1DA7F4B8787ACF57C1E3E2E9B4C8C7C5DB7B3E0A6E9E87EF98FF83B8787CCF47B1E3E2F5BB373B2E1EDFF35568F3BC7EF7662BDEF53D1FC536CFC377CC7E5CBCBEE7ABD0E679FEEE8D56BCEB7B3E0A6D9EE7E314AD78E7F77C14D93CBB7B9315EFFC9EAF029BE7F7F38BF0ED7169CF4791CDB338F5FEB074C7BC0A6C9EDDBDC98AD79E8F02C7C5B7D779E03FEDB7E7ABB871B1BB37F989A0D2E22CAC7916A7E4B8D89ECFC2C6C5EEDEE4B8D81DF32E6C5CECEE0D56BCF67C17362EBEBFC28D8BEDF92E6A5C2C4EC971B13BE66150F32C2DCA71B13D1F0635CFEE98E5B8D89E2F839A67710A56BCEE989741CDB3BB3759F1DAF3654CF3EC8E5956BCF67C1AD23CBB7B9315AFB4380D699EC529F9399EF67C1BD13CBB7BFBE0E7E3D19E6F439A67776F7FF9F178B4E7E38871B13B6659F1DAF371C0B8589CFAE01BF8D6777B3E0E1817FB1495E3627BBE8E679EDD31CB71B13D5F078C8BC529382EB6E7F37871B1BB3759F1DAF379B8B8D81DB31C17DBF37938F3FCFD0A372EB6E7FB68E6599C92E36277CCFB68E6D9DD9BAC78ED3980669E5F5EC12A5E7B2E809967776FB2E275C70C809967776FB2E2B5E7029679FE7CC5BF7C7D24DA7301CB3CBB7B939FE3292D1250E6599CFAC4DB03D19E1B5071B1BBB74F508AD79E135071B1BB3759F1DA7303292E76C72CC7C5F6DC408A8BC529392E76C78C00996769518E8BEDB9021417BB6386E3627BAE00C5C5EEDE64C5EB8E59C131CFEEDEE4B8D89E3330E6D91DB31C17DB7306C63CBB7B9315AF3D7750CCB338252B5E7BEEC09867776FB0E2FD61EF4E6E2200A220860E8BC40E9D7FB42430C01CEB213B8892DBFA52B7E7108A7976F7768D8F63D09E4320E6D91DB3AC78ED3904629EDDBD5DE5E510B4E712465CEC292A7FC7D39E4B20E6D91DF355DE8F407B4E61C4C5E2941C17DB730A222E76F7262B5E77CC14445CECEE4D8E8BEDB98510179F8B53705C6CCF2D04F32C4EC971B13B660C212E9616E1B8D89E6B00E6F9720957F1DA730CC03CBB7B93E36277CC1AFBE6D9DD9BAC78EDB9C6BE793E3E5D8255BCF69C63DF3CBB7B8315AFB4E8316F9EC5A99F7938EBB4E71CF3E6D9DDDB2F7C9D71BA63F65837CFEEDE64C56BCF3DD6E36277CCBF7177B669CF41C6E362714AFEEBBB3B669171F32C2DC271B13D17198F8BDD31CB71B13D17D98E8BDDBDC98AD79E8B6CC7C5EEDEE4B8D89E934CC7C5EE98E5B8D89E9B4C9B67776F705C6CCF4DA6CDB33825C7C5F6DC64D93CBB7B9315AF3D375936CFEEDE64C56BCF5186CDB33B6659F1DA73955DF3ECEE4D56BCF65C65D83CDF2FC17EC7D39EB3EC9A67776F7FF37656292DAAEC9A6771EA6F5ECF2AED39CB6C5CECEE4D56BCEE985D56E362776F37F0B0FAD7777BEE321B178B53705C6CCF6156CDB33825C7C5EE985D56E36269518E8BED39CC685CBCBF84AB78EDB9CC665CECEE4D8E8BDD31CB6C9A67776F725C6CCF6936CDB33B66382EB6E7349BE6D9DD9BAC78A5459A49F32C4EC98AD79EDB2C9A67776FB2E275C76CB3689EDDBDC98AD79EE32C9A6771EA56EECF1CED39CEA27916A7E4EF78DA739C41F32C2DDECCE799A33DD7D98B8BDD31DFCE9EE2B5E73A7B71B1BB3759F1DA739EB9B8D8DD9B1C17DB739EBDB8D81D331C17DB739F39F3ECEE4D8E8BEDB9CF5A5C2C4EC971B13DF7598B8BDDBDC98AD79EFF03C6CCF39BBD73BB6D200682D8E5F111C7B1ADFEAB4D0BDEB30171066411038A5840DF2E42705C74CF1B8099A7712A382E7AC7DC00CC3CBD7B4B563CF7BC019679DE0FC9553CF7BC0196797AF796AC78A6C50A50E6699C1A725B20DCF30E48E6E9DD5BB2E279C7DC01CA3CBD7B1B72591CDCF3124871F17148EE773CEE790724F3344E4DF95B1CBC632E0114174D8BC971D13D6F811317BD634E563CF7BC05505C344E05C745EF986BE0C445EFDE92E3A27BDE02C73CBD634E8E8BEE790D98B8E8DD5B725C342DF640314FE354B2E2B9E73D50CCD3BBB7E4B8E89E1741314FEFDE8215CF3D2F82629EDE31272B9E7B5E04C43C8D53C98AE79E37C1304F9FA2A7F85A08DCF32618E6E91DF3391E8B807B5E05C33C8D53C18AE79E57C1888BDEBD9DE3631170CFAB40C445EF9893FFFA76CFBB2098E7ED90DCB8E89E7741888BC6A9E4B8E81D731980B8E8DD5BB2E2B9E76510E2E2C721B171D13D6F031017BD7B4B8E8BDE31B7B1DF3CBD7B4B8E8BEE791BFBE3E2F590DCB8E89ED7B1DD3CBD7B4B563CD3621DDBCDD338951C17DDF33EB69BA7776FC98AE79EF771CE3CBD7B43B05DF1DCF33ECE99A777CC0CE68AE79E0BDB3C8D532F715D73BC6316B0799A165FE2770D71CF056E9EDE31072B9E7B5EC93C2E7AF786E1EB7B8DF18E59C071D1BBB7E4BFBEDDF34AC6E6E91D3388595C74CF051E17BD7B4B8E8BEE7927B3B8689C6231523CF75CE871D1BBB7E0B8E89E97328F8BDEBD7118C545F75CE0E6E91D73725C74CF4B999AA7776F244671D13D17B679FA144D563CF7BC96A1797AC74C62A278EEB9C0CDD33895AC78EE792D23F3F4EE0DC64CF1BC6316B0797AF796FC1D8F7BDECB2EF3FC314EBD81FB7A16F75CD8E6699C7A0B13C5F38E59C871D1B418AC78EE79339BE2E2E59037F0B99EC33DFF67EF6E50A38882280A3F4D40D4687AFFAB1582D1C9A47F5E2033DCEAFACE228AC3E142213C2EDABD558E8B76CC67E623E669F796C66C5C74CF911D171FBF0D948D8BEEF9A9F9405CB47B8B635AF1A44544C74571AA725C74CFCFCDB479DABDE5311F17ED98116C9E766F95E3A27B7E7226CDD38E399229C573CF916D9EE25465C5B3633E3BB3E6292D2632A178EE39D2CDD38EB9B2E2B9E76767DA3CEDDE02F9BE1CE29E23DC3CEDDE2ABFE371CF4FCF9C79DA3167F2B41CE29E233C2EDABD7D22BF9623DC7384C74571AAB2E2B9E7E7672A2EDABD85721817DD7384C745BBB751382EBAE70D98304F3BE6580EE3A27B8EECB868F7360AC745F7BC05F78D8B4F036515CF3D6FC1B179DABDE5721817A545449BA7383546DDB8E89EB760C23CEDDE6299513C3B66C49AA7DDDB187515CF3D6FC23DCD539C1A7515CF3D6FC291798A53C93C2F07D83123D83CA5C5178A2A9E7BDE843B9AE7D7814FE6CBB2837B8EECB868F7F69792EF78EC98DBB06F9E766FD13C2CDBB8E7088F8B76CC2FD48C8BEE791FF6E3A2DD5B367B8A272D223A2E8A53AF548C8BEE791FF6E3A2DD5B364771D18E19A9E669F7F64AC5B8E89E3762372EDA3187B31517DD73A49BA738F54A45C573CF1BB16D9ED2623E5B71D13D47B879DA31FFA79EE2B9E7ADD8344FBBB77C3614CF3D47B879DABDFDA3A0E2B9E7BDD8314F3BE6787E2E2BB8E748374FBBB71BF16359C53D47B6798A531794533CF7BC191B71D1EEAD020F6BEF78DC7384C7C54717E10DB57E7DBBE7DD58374FBBB71AACC7453B6644C745BBB737148B8BEE79376E1F177F0F5C504CF1DCF376ACC745BBB712ACC7456911C971519CBAA2545C74CFFBB16A9E766F45588F8B76CC08364FBBB72B2AC545F7BC21B736CFE7814B6A299E7BDE90F7E6294E956155F1EC98116C9ED2E2359514CF3DEFC89A79DA3157E15AF1DC73849BA738F587BD7BD14924888200DAAE2EA2E8C2FF7FEDF21266C263C64449DDF4391F71535DA9A42FD4F98EC78EB94B97C9D3EEAD8E7F9B31F79CECE469C7FCCBC611CF3D27BC5CB47BBB5028E2A916FBB4D88C29A72AF9B31970CF092F17EDDEAE28532EBAE79DBA489E766F850CCB45F79CF472D18EF9AA22E5A27BDEA971B9A89CAA6514F1DC73B2CB454FD19B0A948BEE79B7C6C9D38EB99461B9E89E139E3C955337542817DDF37E8D92A7DD5B318388E79E939D3CED98AF2A12F1DCF37EFD56F2FC6C5C5522E2B9E71D3B274FE55439C38867C74C72F2B47B7B88B7CD917B4E78F27C6ADC12FF1D8F7BDEB341F2B47B2BE7637366C74C70B968F7F6189F9B03F79CEC7271D5B8A140C473CFBB762E17EDDEEA39978BAA4582CB45E5D43DE9E5A27BDEB753F2B47B2BE85C2EDA31135C2EDABDDD115F2EBAE79D3B958B76CCF51C229E7B4E76F2544EDD935E2EDA31F7EE903C558B35EDCA45F79CF0E469C77C4F78C473CFBB77489E766F351D239E1D33C1C9D3EEED9EF488E79E776F9F3CED988B5ABBE7B4969D3CEDDEA624473CF79C57E554614FEE393BC9E5A2DDDBA4DCEF78DC738EC9D3EEADA667F79C9DE072D18E794A72B9E89EB32F17EDDECA5ABAE7ECC4968B9EA233C4968BEE398772D18EB9AC857B4E6BC1C95339352DB75C74CFD9FAB07B2B6C6DC7CC4E6AF2B47B9B2136E2B9E7FC74F25C2AA7A6C5968BEE397B6BE554610B3B66B65293A76A718ED088E79EF3E3C9F3AD312936E2B9E71C2CECDE0A5BD931B395993CEDDE1EEFDD3DA7B5D0E4F9F2DA982133E2B9E77C59DABDD5F5FCA25A642BB25C544ECD95F8D7B77BCE9785DD5B612B3B667602CB45BBB7B912CB45F79C93B51D73610BF79CADC0725139355F5EB968C7CCD9936AB1B0BFEE39AD25264F3BE66F882B17DD7386C9D3EEADAE77F79CFFECDD4B6EDB401004D096A90F654BE2FD6F1B46DEC48E16A63100AB81F70E51E8291430ABBCCBD3EEEDC7024F3C79CEBF3EEC98FB9A8EF29C0ABC3CEDDE7E2EEEC493E77C71564E35F621CFA98ABB3CEDDEB648FB8E479EF3C5C9EEADB1873C67157679DA31EFE728CFA90A2B17EDDEB6483BF1E439C3CBC55BB1973779CE5352B968F7B64958B9A85AE49B9372AAB1873CE7AFA472D1EE6DABA472D18E99EFDEEDDE1A3BC973AAB2CA45E5D42FA4948BF29C17E5A272AAAF8B1D33ABA4CB53B5B85D4EB928CF197D79BE151B05958BF29CFF5DECDE1A3BD931B3CAB93CEDDEB6CB39F1E439AF1CED98FBBAC873AA822E4FBBB7ED724E3CD522AFBC29A71A9BE539553197A7DDDBDE6E76CC54C55C9E766FBBBBCB733E45948BCAA95F4839F1E439AF9D94538D5DE5394F11E5A26A717FB33CA72AE4F2B463DEDF4D9EB3CA2817EDDE02DCE5399FF62F17EDDE025CE4394F09E5A21D7380AB3CA72AE3F2B47B4B30CB73AA222E4FE554829B3C67957079DABD45B8CB73560197E7512224B8C873560997A7722AC2D58E99AA84CBD3EE2DC32CCFA984CBF3512438C87356FB5F9E766F21CEAA45AAF6BF3C9553212679CE6837BBB7C6163B6656BB978B766F296679CED3BEE5E2526438C87346BB2AA71A3BDB3133DAAC5AEC6B92E78C76B3636E6C91E78C76B77B6B6CB66366B0C9EEADB1833C67B4C58EB9B1B33C67B4D9EEADAF49B5C86807E554638B3C67B4B3DD5B63B33C67B0C9EEADB17779CE688B1D73636779CE68B372AAAFE928CF19ECE029DAD8499E33DAD98EB9B10F79CE6093DD5B63EFF29CD116BBB7C6FEB06B2F370A0351104501FFDA609BFCB39D0466C1A2162EE99C204ADD4F77B5E7A40D1D73AF69B6E7FC2C7F5C3C1FDCCB62CF495B1DA78A7D74CC844DBAB7626F7BCECFF22FCFE7839B59ED39691FDD5BAF69D63113F6D6BD155BEC3969EBCF5FD107B7F3B1E7844DB3EEADD7DB6991B4C571AAD865CF49FBE8DE8ACD3A66C2DEBAB7628B3D276DD531177BD973C2A6D971AAD7A663266D715A2C76D973D23E3AE662B33D27ECAD7B2BB6E898495B756FC55EF69CB069D631F7DAEC39698BEEADD865CF497B394E159BED39619BEEADD862CF49BB746FC55EF69CB459C7DC6BB3E7A42DBAB762973D27EDE52B5A6CD873C2361D73B1C39E9376394E153BED3969B3EEADD7A663266DD1BD15DBED393F481E1787E3D49D0D7B4ED8E63855ECD0319376392D163BED393F081E17F70737B6D973D216DD5BB15DC74CDAA97B2B36EC393F88BD3CE7EDC19D1DF69CB45DF756EC745A246D384EF5DAEC396987EEADD8AE6326EDD4BD151BF69CB04DC75CEC69CF49DB1DA78AAD3A66D286D362AFC99E9376E8988B7DED3969A7EEADD8B0E7846DBAB7624F7B4EDAAE632EB6DA73D286EEADD764CF493B1CA78A7DED3969A7EEADD8B0E7844DBAB7624F7B4EDA57C75C6CB5E7A40DDD5BAFC99EF39FFCCBF378D0E06BCF495B756FC586D3226193E354B1B73D27EDAB7B2BB6EA98F96BD70E6E1C87A1200A7A2D5294255B9B7FB693808E7D69A02A8807F2A3D30EBBB75EDBD0731EA48F8B8E532DA69E93B63B4E15BBEC9809DB9C168B9D7ACE83F071F1FDA2C5AEE7A41D766FBDB661C74CD83FBBB76253CF49DBED988B5D7A4ED866F756EC745A246D3A4E15DBF59CB4CBEEADD736EC98093BEDDE8A4D3D276DB7632E76E93961DB709CEA75EA3969D369B1D8ADE7A45D76CCC5869E1376DABD159B7A4EDA6EF756ECADE7846DC38EB9D7D273D2A6DD5BB15BCF49BB1CA78A0D3D27ECB47B2B36F59C07A1E3E250843A6F3D276C1B766FBD961D3369D3EEADD8ADE73CC8BC3CEF1775869E13B6ECDE8A4DA745D26EC7A9626F3D276DD8BDF55A76CCA44DBBB762B79EF320F1F2FCFFA2D0A1E7842DC7A9625F3B66D26EA7C5623F3D276DD831F75A7A4EDAB47B2BF6B16326ED6DF756ECD073C2961D73B1AF9E9376DBBD15FB392D92361CA77A2D3D276DDABD15FBE839693FBBB762879E13B6EC988B7DF59CB48FE354B19F9E9376F88AF65A7A4EDAD78EB9D847CF49FB394E155304E2ECDE8A2D3D27ED0FDBF350C6EF2E52060000000049454E44AE426082"
/></group><group
 id="2096092684"
 BoundingBox="267.74 460.57 400.83 606.40"
 Z="2937"
><group
 id="2096092685"
 BoundingBox="330.60 460.57 364.74 493.53"
 Z="2920"
><graphic
 id="2096092686"
 BoundingBox="354.38 485.90 348.18 462.14"
 Z="2918"
 color="1"
 GraphicType="Rectangle"
 RectangleType="Filled"
 Center3D="351.28 474.02 0"
 MajorAxisEnd3D="358.78 476.94 0"
 MinorAxisEnd3D="346.88 482.98 0"
/><graphic
 id="2096092687"
 BoundingBox="343.83 491.97 343.17 477.45"
 Z="2919"
 color="1"
 GraphicType="Rectangle"
 RectangleType="Filled"
 Center3D="343.50 484.71 0"
 MajorAxisEnd3D="348.55 487.37 0"
 MinorAxisEnd3D="338.78 489.31 0"
/><embeddedobject
 id="2096092688"
 BoundingBox="330.60 467.34 352.33 489.07"
 Z="2917"
 PNG="89504E470D0A1A0A0000000D4948445200000412000004120803000000258629F400000033504C5445000000BF222FBF222FBF222FBF222FBF222FBF222FBF222FBF222FBF222FBF222FBF222FBF222FBF222FBF222FBF222FBF222FCE3AC2540000001074524E530040C010F060A020E08030D050B0907034B1B7C2000027704944415478DAECDD5B8A84301086D1EAFB8586CEFE573B199831417D53C1C4F3ADE240FD50A145BD9326DDA2916E4993428BBA278D7B462B3D93C69D434B7A244142579D42900009820448A882044102246CD5355A09122021021236EF158D744A82848084ADBB5EA291CE499000097341822001124A90204880842A48D05F9F10244082DA5B94EC33488084CE6A6651B2D3200112FA0A122021070982044818820441C24A5DAE4990D05390B0AC571224F4142440420E12040990300409820448A883044102246CD6231AC9B108127290B075F768248B1248888084D920419000094390204880843A48102440C21024E8BF6F08121224A8B945C93E830448E8AC6616253B0D1220A1AF2001127290204858A76F1224F41424F81A9683044182D7A25590204880841224081220A10A120409905082044102248C3AE06B518B1248F80D12E63AE26B518B1248C841C23448102440421524081220A10409820448A8820435772CDA699000099DD5CCA264A7410224F4152440420E1204099050820441C23A7D9220A1AB20C16BD194204190E0B5681524081220A10409820448A88204410224D41DF36B98631124E42061AE43BE16B52881841C244C8304410224942041900009559020488084122468E81D82841FF6EE25D5811886A2A0C7EF9378FFAB8D476D419C59072CB9CE2A0A24B890A0741F259B06099050AC341F259B060990502B48808411240812EEE9BF0B122A050956C346902048302D3A83044102248420419000093348102440420812040990103A7435CC4709243448F8D481D3A23E4A206104098B20419000092148102440C20C12040990108204653B166D1A244042ADF27C94EC19244042B12001123A2408122021060982847B7A744142A520C1B4E808120409A645AF20419000093148102440C21524081220E17B3D5A927EBA20A141C2B223A7457D9440C20812561D392DEAA304125A83846590204880842B48102440420C120409907005094AF751B269900009B5CAF351B267900009C582044818418220011266902048B01A168204418269D11924081220210409820448984182200112429020488084D891AB618E459030828465474E8BFA2881841124BC0709820448984182200112429020488084192428DFB168D32001126A95E6A364D32001128A050990D03B2408122021040982847BFAED82844A418269D1112408124C8BCE20419000092148102440C20C12040990F0B5FE5A929E5D90D01A242C3A7335CC4709248C2061D591D3A23E4A5EECDD396E43311044C1019C799179FFD39A81A5194054A60F70A9778A0A1A6848E841C27390204880840C120409905082044102246490A0F5162593060990B057CB2C4A260D122061B32001125A830441022494204190E0352C830441826BD112240812202183044102249420419000091924081220E1B27E6391BE9B20212061D891D7A21625901001092F3AF05AD4A204127A903008120409905082044102246490A0FFBE4290D02041CB2D4A260D122061AFD65994CC192440C26641022434481024BCA98F2648D82A48702DDA204190E05AB40609820448780409820448A841822001122E6B1924FC34414240C2A8235FC32C4A20A10709C38EBC16B52881840848180409820448A841822001121E41822001126A90A0D5162573060990B059CB2C4A260D122061AF2001127A902048808412240812BC8665902048702D5A820441022464902048808412240812202183044102245CD6672CD2AD0912222061D091D7A2162590D0838461475E8B5A9440420F129E83044102246490204880841224E8DE2D040990A0F5162593060990B057CB2C4A260D122061B32001125A830441022494204190E05A34830441826BD11224081220218304410224FCB177EF3811C03014455DD08134D9FF6A4901B187091D48F99CBB8A23D9D22B41822001123248102440C27337AE8639164142F42061DA8DD3A23E4A202102125E83044102249420419000091924081220A10409DAEE58B46890000987B5CD47C9A24102249C152440420F1204099090418220C16A5809120409A64533481024404209120409909041822001124A9020488084FFEA2D76E9BD091220E1972E9C16F55102093D489876E5B4A88F12488880845990204880840C120409905082047DF511820448D07E1F256B0609907058DB7C942C1A2440C259410224F4204190000923481024580DAB418220C1B4E808120409905083044102248C20419000093548102440C25357AE86391641420F12665D392DEAA304122220611A24081220610409820448A841822001124690A0EF1E21486890A0ED3E4AD60C1220E1B0B6F9285934488084B3820448E8418220E16F7A3441C249418269D11E2408124C8B9620419000091924081220A10409820448C820419000093FBA705AD4470924440F1266DD382DEAA304127A90F01A24081220A10409820448C8204123488084D62041DB1D8B160D1220E1B0B6F9285934488084B3820448E841822001123248D0277BF78E1A41104351B402470336B5FFD55A30D0D2D0355907F5397715072478906035AC04098204D3A21924081220A10409820448C820419000092548102440C24747AE86391641420409C34E9C16F55102091124DC830441022464902048808412240812202183045DBD9A200112B4DC47C9A44102246CD6321F2593060990B057900009112408129EE9B70B12760A12AC8645902048302D9A41822001124A90204880840C12040990508204410224D4CE9C16F55102090D12BE75E0B4A88F12488820611024081220A10409820448C820419000092548D06AC7A249830448D8AB753E4AE60C122061B32001123A24081220A10609828467FAEB82849D8204D3A2112408124C8B5E41822001126A90204880842B48102440C26747AE86BDBA20A141C2B023A7457D9440420409F70E45828F1248680D12864182200112AE20419000093548D0BB9F2648E81D12B4DA47C9A4410224ECD53A1F2573060990B059900009112408129E09122061AF20C16A5804098204D3A21924081220A10409820448C82041900009254810244042EDC8D5301F25901041C2B023A7457D9440420409F720419000091924081220A10409820448C82041EB1D8B260D12FED9BB97D40682188AA282CC1227A9FDAFD6356AC9B8866EA8CFB9AB3820C18384BD5AE6A364D2200112360B1220A1354810244042091204099FE9A70912760A124C8BF6204190605A3483044102249420419000091924081220E1B61EB148FF4D9010010983CE9C16F55102093D481875E4B4A88F1248E841C27B90204880840C120409905082044102246490A0F53E4A260D122061AF96F9289934488084CD820448680D120409905082044182D5B00C120409A6454B90204880840C12040990508204410224649020488084978E5C0D7B34414240C2B023A7457D94404204248C3A13093E4A20A1070983204190000925481024404206095AEE5834679000099BB5CC47C9A4410224EC152440420F1204099070050982840FF5D504095B0509A6451B2408124C8BD620419000095790204880841A24081220E1B69641C26F132404248C3A7235CC470924F42061D891D3A23E4A202102120641822001126A90204880842B48102440420D12B4DA47C99C4102246CD6321F2593060990B0579000093D48102440420912040956C33248102498162D418220011232481024404209120409909041822001126EEB3B16E9AF0912222061D091D3A23E4A20A10709C38E9C16F55102094FF6EE283741288AA2E88BA069C0AAF31F6D69D28697487F9A18EF81B526E10E1CB90B91F04C24201244C24A24201244424724F0EBD610092281BC454951224124EC4BCCA2A4289120127646248884C7432420124442472420129C165D89044482D3A21D91804810092B91804810091D9180481009AF32B7142241242C44C2A6235E0DF3B248247C13099B8E785AD4A24424B426129E8904448248E88804448248588904448248E88804E2162545890491B033318B92A2448248D81791201216220191201256220191E06A58472420129C165D8904448248E88804448248588904448248E888044482487895B1A5981F880491F087039E16B52811090B91B0E990A7452D4A44426B22618B48402488849548402488848E48E0C7B521124402798B929A448248D899984549512261C37C7AB34F91F07FA7778BF9451109392691906BCCFEE6A348A8E82C12824D2D99D3A215DD3C490816FE28C369D1824E5E37040B3F1E21120A9A0791902B7D262512EA19279190EB2366D12212625C6D12728DD98F16454245772F8B82A54FA945423D178B9260D91B259150D13C88845CE12F1B444241E3201272CDE18F1645424193D969AEF01DB348A8E8ECBF29C1D25F3688847A6EFE9B122C7CC72C120A3AF9036BB0F8478B22A19C791009B9D277CC22A19E711209B9F25F36B4767F50CAD5572E72C5EF989D16ADE7EE5358C1D277CC4E8BD673F129AC60F7B60322A194791009B976F0B2412414F3C5DE1DE5460A03401005D9CC26B04C72FFD3463982F34375ABDE21500937660E232157C3AB452301E6DC568C6F81E4FC06C8488871B82809D670D86024B0BC5D9404CBDF311B0934B7B3D360EFAD829100720D232157C18ED9488099A79190ABE3B0C14840D9FD362557C58ED94860F9F203D6600D3B662381E5E507ACC12A76CC4602CAE52D17C12A76CC4602CA1C4642AE96578BFE358C639E4642AE8E1DB3BF164539BC0A2B58C961839100F2F6BECC601D3B662381E4F6BECC60253B662301E41A4642AE921DB39100324F0F8B72D51C3618091CBB8B925C2D3B662301E4CB4549B0961DB391C0F172761AAC65C76C24705CCE4E83D5EC988D048C398C845CD756C4484098A79190AB67C76C24601C7EC09AABE9B0C1488078FB016BB09E1DB39140717BCB45B09E1DF3AFFB5BCFBB869190EBDE9AF86B5182791A09B98A76CCFE5A9462F72AAC5C5DAF168D0484C3FB3283ED5B152301E0E57D99C19A76CC4602C3E5A5DAC19A76CC4602C3C7705192AB6AC76C2420CCD34549AEAA1DB391C070383BCD5576D86024107C3A3B0D56B5633612106EBF4D09D6B563361208AE6124E4EADA311B0904F39F9190AB6CC76C2410EC7EC09AABEED5A291F0BCC35B2E8295ED988D048097B75C042BDB31FBD73080CBABB082B5ED98FDB5E8F33E869190AB6DC76C243C6F9E4642AEBA1DB391F0BCC3FB3273151E3618097F82D8311B09CFABDB311B098FBB3D2C0AF6B9153212FE00B37B7351B288F43C873212D64176CC46C23AD4F31CCA485806DABD19096B50CF7328236119E8E59491B086F53C8732129681766F46C212D6F31CCA485806DABD19094B60CF732823611166C76C242C633DCFA18C8455A4DD9B91B004F63C8732121EF4DF5B2E7255EE987F19096B50BB3723618DAF167FD8BBA3E40481200CC22418AD92A8DCFFB451CBE7DDD93C40CFD0DF21A63AF047FC6A18DAD99FC24AACE48ED94F8BFE0369F766240C73C76C24609D2E46425E3577CC46C2AEAEFE5E665E3577CC46C230D8C32923618C3B662301ECECA224B1AA2F1B8C84FD7CBB2849ACE88ED9481805DBBD190963DC311B095CA7AB919057D51DB391308EB36336120610EF3994913082B67B3312E27CB46824A09DFD07D6C4CAEE988D8441B4DD9B9130C61DB3914075BA180979D5DD311B0963503B6623210E79CFA9965541BC8753464214F19E43F969D128DEA34523210A79CFA9FCB468186CC76C24C421EF3994911045DCBD190921CC7B4E65244401776F46420CF39E43190971AC1DF3CB63551FF49E53190941C8DD9B8B9210E63D87321262980FA75C948440EF39949110C3DCBD190901D47B0E65246CEF341B097995DE311B0961D0DD9B9110E28ED94840FBF17F53122BFEB2C148D8C1DD7F604DACF68ED9480863EEDE8C84101F2D1A0964CB6C24E4557CC7FC745D1500DDBD190931EE98FD6A18D8AF3F859557F51DB39F16DDC1C39FC24AACF88ED94888E13E9C321222DC311B0960CB6C24E455FF6583911043DC311B0911E07B0E65240460776F2E4A02DC311B09643F2E4A12ABFFB2C1480822EE988D843EF43D873212FAB8BB3723A1CB478B4602D9321B0979D5DF311B0921E0DD9B91D086BEE75046421F77F7662434C1EF399491D0C7DC311B095DEC7B0E652474A01F4E19096DEC7B0E652434C1FF1435125AE0F71C6A5ED586DD311B093DF07B0EE5A745DBD8BB3723A1817ECFA1FCB468077AF7662434C1EF399491D043DD311B091DF47B0E65246CE7363D190949DDA78330125AE80FA76EAB1ADC311B09649FDD9B8B92948EF2B2C148D8D0D7F4E6A224A383EC988D841EF8EECD486873C76C24809DA7372321A583EC988D840D2DD38B9190D34176CC46420F7DF76624B4F868D14800FB3C9C3212FED8BBC3DC2682200AC213C08124C6DAFB9F160545B177B7C7F9E5E8D5767D6740AD62FC6091BAEC988D842FC4EFDE8C847BDC311B09C12EE33F2301A9CB8ED948F84AF28ED948B80770CF53F9D5B019C0E3949170873B663F2D1AECF369D148006AF4638391704FF88ED9489843DCF35046C21460F76624CCB9633612823D8F0F4602509F1DB391704FFA8EF9DD65518171CF5319093380DD9B8B921AE39E8732124A90C729172515C83D4F65244C10766F46428572CF4319095380DD9B915081DCF35446C24CFA8ED9489881DCF35046C20462F766245420F73C95915081FC55D448A850EE79282361227EC76C244C50EE792A23A102799C32120A987B1EEABCA800D9BD19093577CC7E5A34D86AF76624C034DB31FB69D16FF0E7E7B83212609AED988D8419C8E394915072C76C24243B8D1B46024BBF1F1B8C84877B190F64246C81EE792823A1C6D8BDB928A9B963361262ED766F2E4A40DAED988D8487FBF57BAC180924ED76CC46C20466F76624ECF8B46824443B8D352381A4DD8ED948A871766F46C29E3B662321D8DBD8301240FAED988D840A65C76C24ECA1EE7928236107F4386524ECB8633612929DC6969180D1F2C706BF1A56A0EC988D842DD83D0FE5A745F738BB3723E116EC9E8732127640BB3723610576CF4319091B981DB391B005BBE7A18C840DD4EECD48B845BBE7A18C8435D6E3D4DBA24FB47B1ECA48D840EDDE5C94DCC0DDF35046C21A6BF7E6A2E40A77CF4319092BA41DB391B086BBE7A18C8415D8EECD48B8C2DDF35046C2C39C47C1486068BA633612B668BB3723E1864F8B4642B4E7513112189AEE988D841DD8EECD485873C76C24C49AECDE8C0484AE3B6623E1815E47C9482068BB637EF7FA94673980D3F80E4F790EF12F2EBAEE98531DE10F55DBDDDBB82C7C7D7F6C0875801AFE31DA3AC0C76AFBDEF3500778F0ECBB7B3B42E2F5DD31A7E29767E3DDDBF8BBD035BEE7A9F8E5791E6DF113AFF33D0FC52FCFC6BBB7F1B2D0F9B41807FFB8D8FA710AFFDF4076BEE7A1FEB17727B77544411443BF879507A9F38FD61B0B3014C13D2E32880B3651E8C79BE7E5BBB7D7AF07E7F01DF32C7A5C3C7DF7C6C7C5D37BBE8A1E174FC7295DF16EEFF9287A5CBC1DA7F4B8787ACF57C1E3E2E9B4C8C7C5DB7B3E0A6E9E87EF98FF83B8787CCF47B1E3E2F5BB373B2E1EDFF35568F3BC7EF7662BDEF53D1FC536CFC377CC7E5CBCBEE7ABD0E679FEEE8D56BCEB7B3E0A6D9EE7E314AD78E7F77C14D93CBB7B9315EFFC9EAF029BE7F7F38BF0ED7169CF4791CDB338F5FEB074C7BC0A6C9EDDBDC98AD79E8F02C7C5B7D779E03FEDB7E7ABB871B1BB37F989A0D2E22CAC7916A7E4B8D89ECFC2C6C5EEDEE4B8D81DF32E6C5CECEE0D56BCF67C17362EBEBFC28D8BEDF92E6A5C2C4EC971B13BE66150F32C2DCA71B13D1F0635CFEE98E5B8D89E2F839A67710A56BCEE989741CDB3BB3759F1DAF3654CF3EC8E5956BCF67C1AD23CBB7B9315AFB4380D699EC529F9399EF67C1BD13CBB7BFBE0E7E3D19E6F439A67776F7FF9F178B4E7E38871B13B6659F1DAF371C0B8589CFAE01BF8D6777B3E0E1817FB1495E3627BBE8E679EDD31CB71B13D5F078C8BC529382EB6E7F37871B1BB3759F1DAF379B8B8D81DB31C17DBF37938F3FCFD0A372EB6E7FB68E6599C92E36277CCFB68E6D9DD9BAC78ED3980669E5F5EC12A5E7B2E809967776FB2E275C70C809967776FB2E2B5E7029679FE7CC5BF7C7D24DA7301CB3CBB7B939FE3292D1250E6599CFAC4DB03D19E1B5071B1BBB74F508AD79E135071B1BB3759F1DA7303292E76C72CC7C5F6DC408A8BC529392E76C78C00996769518E8BEDB9021417BB6386E3627BAE00C5C5EEDE64C5EB8E59C131CFEEDEE4B8D89E3330E6D91DB31C17DB7306C63CBB7B9315AF3D7750CCB338252B5E7BEEC09867776FB0E2FD61EF4E6E2200A220860E8BC40E9D7FB42430C01CEB213B8892DBFA52B7E7108A7976F7768D8F63D09E4320E6D91DB3AC78ED3904629EDDBD5DE5E510B4E712465CEC292A7FC7D39E4B20E6D91DF355DE8F407B4E61C4C5E2941C17DB730A222E76F7262B5E77CC14445CECEE4D8E8BEDB98510179F8B53705C6CCF2D04F32C4EC971B13B660C212E9616E1B8D89E6B00E6F9720957F1DA730CC03CBB7B93E36277CC1AFBE6D9DD9BAC78EDB9C6BE793E3E5D8255BCF69C63DF3CBB7B8315AFB4E8316F9EC5A99F7938EBB4E71CF3E6D9DDDB2F7C9D71BA63F65837CFEEDE64C56BCF3DD6E36277CCBF7177B669CF41C6E362714AFEEBBB3B669171F32C2DC271B13D17198F8BDD31CB71B13D17D98E8BDDBDC98AD79E8B6CC7C5EEDEE4B8D89E934CC7C5EE98E5B8D89E9B4C9B67776F705C6CCF4DA6CDB33825C7C5F6DC64D93CBB7B9315AF3D375936CFEEDE64C56BCF5186CDB33B6659F1DA73955DF3ECEE4D56BCF65C65D83CDF2FC17EC7D39EB3EC9A67776F7FF37656292DAAEC9A6771EA6F5ECF2AED39CB6C5CECEE4D56BCEE985D56E362776F37F0B0FAD7777BEE321B178B53705C6CCF6156CDB33825C7C5EE985D56E36269518E8BED39CC685CBCBF84AB78EDB9CC665CECEE4D8E8BDD31CB6C9A67776F725C6CCF6936CDB33B66382EB6E7349BE6D9DD9BAC78A5459A49F32C4EC98AD79EDB2C9A67776FB2E275C76CB3689EDDBDC98AD79EE32C9A6771EA56EECF1CED39CEA27916A7E4EF78DA739C41F32C2DDECCE799A33DD7D98B8BDD31DFCE9EE2B5E73A7B71B1BB3759F1DA739EB9B8D8DD9B1C17DB739EBDB8D81D331C17DB739F39F3ECEE4D8E8BEDB9CF5A5C2C4EC971B13DF7598B8BDDBDC98AD79EFF03C6CCF39BBD73BB6D200682D8E5F111C7B1ADFEAB4D0BDEB30171066411038A5840DF2E42705C74CF1B8099A7712A382E7AC7DC00CC3CBD7B4B563CF7BC019679DE0FC9553CF7BC0196797AF796AC78A6C50A50E6699C1A725B20DCF30E48E6E9DD5BB2E279C7DC01CA3CBD7B1B72591CDCF3124871F17148EE773CEE790724F3344E4DF95B1CBC632E0114174D8BC971D13D6F811317BD634E563CF7BC05505C344E05C745EF986BE0C445EFDE92E3A27BDE02C73CBD634E8E8BEE790D98B8E8DD5B725C342DF640314FE354B2E2B9E73D50CCD3BBB7E4B8E89E1741314FEFDE8215CF3D2F82629EDE31272B9E7B5E04C43C8D53C98AE79E37C1304F9FA2A7F85A08DCF32618E6E91DF3391E8B807B5E05C33C8D53C18AE79E57C1888BDEBD9DE3631170CFAB40C445EF9893FFFA76CFBB2098E7ED90DCB8E89E7741888BC6A9E4B8E81D731980B8E8DD5BB2E2B9E76510E2E2C721B171D13D6F031017BD7B4B8E8BDE31B7B1DF3CBD7B4B8E8BEE791BFBE3E2F590DCB8E89ED7B1DD3CBD7B4B563CD3621DDBCDD338951C17DDF33EB69BA7776FC98AE79EF771CE3CBD7B43B05DF1DCF33ECE99A777CC0CE68AE79E0BDB3C8D532F715D73BC6316B0799A165FE2770D71CF056E9EDE31072B9E7B5EC93C2E7AF786E1EB7B8DF18E59C071D1BBB7E4BFBEDDF34AC6E6E91D3388595C74CF051E17BD7B4B8E8BEE7927B3B8689C6231523CF75CE871D1BBB7E0B8E89E97328F8BDEBD7118C545F75CE0E6E91D73725C74CF4B999AA7776F244671D13D17B679FA144D563CF7BC96A1797AC74C62A278EEB9C0CDD33895AC78EE792D23F3F4EE0DC64CF1BC6316B0797AF796FC1D8F7BDECB2EF3FC314EBD81FB7A16F75CD8E6699C7A0B13C5F38E59C871D1B418AC78EE79339BE2E2E59037F0B99EC33DFF67EF6E50A38882280A3F4D40D4687AFFAB1582D1C9A47F5E2033DCEAFACE228AC3E142213C2EDABD558E8B76CC67E623E669F796C66C5C74CF911D171FBF0D948D8BEEF9A9F9405CB47B8B635AF1A44544C74571AA725C74CFCFCDB479DABDE5311F17ED98116C9E766F95E3A27B7E7226CDD38E399229C573CF916D9EE25465C5B3633E3BB3E6292D2632A178EE39D2CDD38EB9B2E2B9E76767DA3CEDDE02F9BE1CE29E23DC3CEDDE2ABFE371CF4FCF9C79DA3167F2B41CE29E233C2EDABD7D22BF9623DC7384C74571AAB2E2B9E7E7672A2EDABD85721817DD7384C745BBB751382EBAE70D98304F3BE6580EE3A27B8EECB868F7360AC745F7BC05F78D8B4F036515CF3D6FC1B179DABDE5721817A545449BA7383546DDB8E89EB760C23CEDDE6299513C3B66C49AA7DDDB187515CF3D6FC23DCD539C1A7515CF3D6FC291798A53C93C2F07D83123D83CA5C5178A2A9E7BDE843B9AE7D7814FE6CBB2837B8EECB868F7F69792EF78EC98DBB06F9E766FD13C2CDBB8E7088F8B76CC2FD48C8BEE791FF6E3A2DD5B367B8A272D223A2E8A53AF548C8BEE791FF6E3A2DD5B364771D18E19A9E669F7F64AC5B8E89E3762372EDA3187B31517DD73A49BA738F54A45C573CF1BB16D9ED2623E5B71D13D47B879DA31FFA79EE2B9E7ADD8344FBBB77C3614CF3D47B879DABDFDA3A0E2B9E7BDD8314F3BE6787E2E2BB8E748374FBBB71BF16359C53D47B6798A531794533CF7BC191B71D1EEAD020F6BEF78DC7384C7C54717E10DB57E7DBBE7DD58374FBBB71AACC7453B6644C745BBB737148B8BEE79376E1F177F0F5C504CF1DCF376ACC745BBB712ACC7456911C971519CBAA2545C74CFFBB16A9E766F45588F8B76CC08364FBBB72B2AC545F7BC21B736CFE7814B6A299E7BDE90F7E6294E956155F1EC98116C9ED2E2359514CF3DEFC89A79DA3157E15AF1DC73849BA738F587BD7BD14924888200DAAE2EA2E8C2FF7FEDF21266C263C64449DDF4391F71535DA9A42FD4F98EC78EB94B97C9D3EEAD8E7F9B31F79CECE469C7FCCBC611CF3D27BC5CB47BBB5028E2A916FBB4D88C29A72AF9B31970CF092F17EDDEAE28532EBAE79DBA489E766F850CCB45F79CF472D18EF9AA22E5A27BDEA971B9A89CAA6514F1DC73B2CB454FD19B0A948BEE79B7C6C9D38EB99461B9E89E139E3C955337542817DDF37E8D92A7DD5B318388E79E939D3CED98AF2A12F1DCF37EFD56F2FC6C5C5522E2B9E71D3B274FE55439C38867C74C72F2B47B7B88B7CD917B4E78F27C6ADC12FF1D8F7BDEB341F2B47B2BE7637366C74C70B968F7F6189F9B03F79CEC7271D5B8A140C473CFBB762E17EDDEEA39978BAA4582CB45E5D43DE9E5A27BDEB753F2B47B2BE85C2EDA31135C2EDABDDD115F2EBAE79D3B958B76CCF51C229E7B4E76F2544EDD935E2EDA31F7EE903C558B35EDCA45F79CF0E469C77C4F78C473CFBB77489E766F351D239E1D33C1C9D3EEED9EF488E79E776F9F3CED988B5ABBE7B4969D3CEDDEA624473CF79C57E554614FEE393BC9E5A2DDDBA4DCEF78DC738EC9D3EEADA667F79C9DE072D18E794A72B9E89EB32F17EDDECA5ABAE7ECC4968B9EA233C4968BEE398772D18EB9AC857B4E6BC1C95339352DB75C74CFD9FAB07B2B6C6DC7CC4E6AF2B47B9B2136E2B9E7FC74F25C2AA7A6C5968BEE397B6BE554610B3B66B65293A76A718ED088E79EF3E3C9F3AD312936E2B9E71C2CECDE0A5BD931B395993CEDDE1EEFDD3DA7B5D0E4F9F2DA982133E2B9E77C59DABDD5F5FCA25A642BB25C544ECD95F8D7B77BCE9785DD5B612B3B667602CB45BBB7B912CB45F79C93B51D73610BF79CADC0725139355F5EB968C7CCD9936AB1B0BFEE39AD25264F3BE66F882B17DD7386C9D3EEADAE77F79CFFECDD4B6EDB401004D096A90F654BE2FD6F1B46DEC48E16A63100AB81F70E51E8291430ABBCCBD3EEEDC7024F3C79CEBF3EEC98FB9A8EF29C0ABC3CEDDE7E2EEEC493E77C71564E35F621CFA98ABB3CEDDEB648FB8E479EF3C5C9EEADB1873C67157679DA31EFE728CFA90A2B17EDDEB6483BF1E439C3CBC55BB1973779CE5352B968F7B64958B9A85AE49B9372AAB1873CE7AFA472D1EE6DABA472D18E99EFDEEDDE1A3BC973AAB2CA45E5D42FA4948BF29C17E5A272AAAF8B1D33ABA4CB53B5B85D4EB928CF197D79BE151B05958BF29CFF5DECDE1A3BD931B3CAB93CEDDEB6CB39F1E439AF1CED98FBBAC873AA822E4FBBB7ED724E3CD522AFBC29A71A9BE539553197A7DDDBDE6E76CC54C55C9E766FBBBBCB733E45948BCAA95F4839F1E439AF9D94538D5DE5394F11E5A26A717FB33CA72AE4F2B463DEDF4D9EB3CA2817EDDE02DCE5399FF62F17EDDE025CE4394F09E5A21D7380AB3CA72AE3F2B47B4B30CB73AA222E4FE554829B3C67957079DABD45B8CB73560197E7512224B8C873560997A7722AC2D58E99AA84CBD3EE2DC32CCFA984CBF3512438C87356FB5F9E766F21CEAA45AAF6BF3C9553212679CE6837BBB7C6163B6656BB978B766F296679CED3BEE5E2526438C87346BB2AA71A3BDB3133DAAC5AEC6B92E78C76B3636E6C91E78C76B77B6B6CB66366B0C9EEADB1833C67B4C58EB9B1B33C67B4D9EEADAF49B5C86807E554638B3C67B4B3DD5B63B33C67B0C9EEADB17779CE688B1D73636779CE68B372AAAFE928CF19ECE029DAD8499E33DAD98EB9B10F79CE6093DD5B63EFF29CD116BBB7C6FEB06B2F370A0351104501FFDA609BFCB39D0466C1A2162EE99C204ADD4F77B5E7A40D1D73AF69B6E7FC2C7F5C3C1FDCCB62CF495B1DA78A7D74CC844DBAB7626F7BCECFF22FCFE7839B59ED39691FDD5BAF69D63113F6D6BD155BEC3969EBCF5FD107B7F3B1E7844DB3EEADD7DB6991B4C571AAD865CF49FBE8DE8ACD3A66C2DEBAB7628B3D276DD531177BD973C2A6D971AAD7A663266D715A2C76D973D23E3AE662B33D27ECAD7B2BB6E898495B756FC55EF69CB069D631F7DAEC39698BEEADD865CF497B394E159BED39619BEEADD862CF49BB746FC55EF69CB459C7DC6BB3E7A42DBAB762973D27EDE52B5A6CD873C2361D73B1C39E9376394E153BED3969B3EEADD7A663266DD1BD15DBED393F481E1787E3D49D0D7B4ED8E63855ECD0319376392D163BED393F081E17F70737B6D973D216DD5BB15DC74CDAA97B2B36EC393F88BD3CE7EDC19D1DF69CB45DF756EC745A246D384EF5DAEC396987EEADD8AE6326EDD4BD151BF69CB04DC75CEC69CF49DB1DA78AAD3A66D286D362AFC99E9376E8988B7DED3969A7EEADD8B0E7846DBAB7624F7B4EDAAE632EB6DA73D286EEADD764CF493B1CA78A7DED3969A7EEADD8B0E7844DBAB7624F7B4EDA57C75C6CB5E7A40DDD5BAFC99EF39FFCCBF378D0E06BCF495B756FC586D3226193E354B1B73D27EDAB7B2BB6EA98F96BD70E6E1C87A1200A7A2D5294255B9B7FB693808E7D69A02A8807F2A3D30EBBB75EDBD0731EA48F8B8E532DA69E93B63B4E15BBEC9809DB9C168B9D7ACE83F071F1FDA2C5AEE7A41D766FBDB661C74CD83FBBB76253CF49DBED988B5D7A4ED866F756EC745A246D3A4E15DBF59CB4CBEEADD736EC98093BEDDE8A4D3D276DB7632E76E93961DB709CEA75EA3969D369B1D8ADE7A45D76CCC5869E1376DABD159B7A4EDA6EF756ECADE7846DC38EB9D7D273D2A6DD5BB15BCF49BB1CA78A0D3D27ECB47B2B36F59C07A1E3E250843A6F3D276C1B766FBD961D3369D3EEADD8ADE73CC8BC3CEF1775869E13B6ECDE8A4DA745D26EC7A9626F3D276DD8BDF55A76CCA44DBBB762B79EF320F1F2FCFFA2D0A1E7842DC7A9625F3B66D26EA7C5623F3D276DD831F75A7A4EDAB47B2BF6B16326ED6DF756ECD073C2961D73B1AF9E9376DBBD15FB392D92361CA77A2D3D276DDABD15FBE839693FBBB762879E13B6EC988B7DF59CB48FE354B19F9E9376F88AF65A7A4EDAD78EB9D847CF49FB394E155304E2ECDE8A2D3D27ED0FDBF350C6EF2E52060000000049454E44AE426082"
/></group><t
 id="71163516"
 p="292.79 603.85"
 BoundingBox="292.79 592.25 378.36 606.40"
 Z="2935"
 Warning="Chemical Interpretation is not possible for this label"
 LineHeight="auto"
><s font="3" size="10" color="0">(</s><s font="3" size="10" color="0" face="96">R</s><s font="3" size="10" color="0" face="64">1</s><s font="3" size="10" color="0"> = EDG or alkyl)</s></t><t
 id="71163517"
 p="291.10 537.10"
 BoundingBox="291.10 525.50 375 539.65"
 Z="2936"
 Warning="Chemical Interpretation is not possible for this label"
 LineHeight="auto"
><s font="3" size="10" color="0">(</s><s font="3" size="10" color="0" face="96">R</s><s font="3" size="10" color="0" face="64">1</s><s font="3" size="10" color="0"> = EWG or aryl)</s></t><graphic
 id="2096093054"
 SupersededBy="2096094066"
 BoundingBox="282.47 537.19 267.74 537.19"
 Z="2915"
 GraphicType="Line"
 HeadSize="1000"
/><graphic
 id="2096093055"
 SupersededBy="2096094067"
 BoundingBox="400.83 529.83 381.62 529.83"
 Z="2916"
 color="10"
 GraphicType="Line"
 ArrowType="FullHead"
 HeadSize="1000"
/><graphic
 id="2096093056"
 SupersededBy="2096094068"
 BoundingBox="366.25 570.42 301.66 570.42"
 Z="2933"
 color="11"
 GraphicType="Line"
 HeadSize="1000"
/><graphic
 id="2096093057"
 SupersededBy="2096094069"
 BoundingBox="366.25 503.20 301.66 503.20"
 Z="2934"
 color="10"
 GraphicType="Line"
 HeadSize="1000"
/><arrow
 id="2096094066"
 BoundingBox="267.74 536.62 282.47 537.75"
 Z="2915"
 FillType="None"
 ArrowheadType="Solid"
 HeadSize="1000"
 ArrowheadCenterSize="875"
 ArrowheadWidth="250"
 Head3D="282.47 537.19 0"
 Tail3D="267.74 537.19 0"
 Center3D="393.75 725.59 0"
 MajorAxisEnd3D="408.48 725.59 0"
 MinorAxisEnd3D="393.75 740.31 0"
/><arrow
 id="2096094067"
 BoundingBox="381.62 526.57 400.83 532.09"
 Z="2916"
 color="10"
 FillType="None"
 ArrowheadHead="Full"
 ArrowheadType="Solid"
 HeadSize="442"
 ArrowheadCenterSize="387"
 ArrowheadWidth="200"
 Head3D="400.83 529.83 0"
 Tail3D="381.62 529.83 0"
 Center3D="449.72 695.63 0"
 MajorAxisEnd3D="468.93 695.63 0"
 MinorAxisEnd3D="449.72 721.51 0"
/><arrow
 id="2096094068"
 BoundingBox="301.66 569.85 366.25 570.98"
 Z="2933"
 color="11"
 FillType="None"
 ArrowheadType="Solid"
 HeadSize="1000"
 ArrowheadCenterSize="875"
 ArrowheadWidth="250"
 Head3D="366.25 570.42 0"
 Tail3D="301.66 570.42 0"
 Center3D="854.27 877.11 0"
 MajorAxisEnd3D="918.86 877.11 0"
 MinorAxisEnd3D="854.27 901.09 0"
/><arrow
 id="2096094069"
 BoundingBox="301.66 502.63 366.25 503.76"
 Z="2934"
 color="10"
 FillType="None"
 ArrowheadType="Solid"
 HeadSize="1000"
 ArrowheadCenterSize="875"
 ArrowheadWidth="250"
 Head3D="366.25 503.20 0"
 Tail3D="301.66 503.20 0"
 Center3D="854.27 809.89 0"
 MajorAxisEnd3D="918.86 809.89 0"
 MinorAxisEnd3D="854.27 833.87 0"
/></group><group
 id="71175358"
 BoundingBox="318.75 561.05 347.94 580.18"
 Z="3137"
><graphic
 id="71175359"
 BoundingBox="346.38 578.62 320.32 562.62"
 Z="3136"
 color="17"
 IgnoreWarnings="yes"
 GraphicType="Rectangle"
 RectangleType="Plain"
 FadePercent="300"
 Center3D="333.35 570.62 0"
 MajorAxisEnd3D="346.38 570.62 0"
 MinorAxisEnd3D="333.35 578.62 0"
/></group><group
 id="71175363"
 BoundingBox="318.75 491.79 347.94 510.92"
 Z="3141"
><graphic
 id="71175364"
 BoundingBox="346.38 509.36 320.32 493.36"
 Z="3140"
 color="10"
 IgnoreWarnings="yes"
 GraphicType="Rectangle"
 RectangleType="Plain"
 FadePercent="300"
 Center3D="333.35 501.36 0"
 MajorAxisEnd3D="346.38 501.36 0"
 MinorAxisEnd3D="333.35 509.36 0"
/></group><group
 id="2096067366"
 BoundingBox="1659.63 1183.81 1692.21 1216.51"
 Z="3718"
><graphic
 id="2096067367"
 BoundingBox="1681.85 1208.88 1675.65 1185.12"
 Z="3716"
 color="1"
 GraphicType="Rectangle"
 RectangleType="Filled"
 Center3D="1678.75 1197 0"
 MajorAxisEnd3D="1686.25 1199.92 0"
 MinorAxisEnd3D="1674.35 1205.96 0"
/><graphic
 id="2096067368"
 BoundingBox="1671.30 1214.95 1670.63 1200.43"
 Z="3717"
 color="1"
 GraphicType="Rectangle"
 RectangleType="Filled"
 Center3D="1670.96 1207.69 0"
 MajorAxisEnd3D="1676.01 1210.35 0"
 MinorAxisEnd3D="1666.25 1212.29 0"
/><embeddedobject
 id="2096067369"
 BoundingBox="1660.57 1196.77 1674.34 1210.55"
 Z="3715"
 PNG="89504E470D0A1A0A0000000D4948445200000412000004120803000000258629F400000033504C5445000000BF222FBF222FBF222FBF222FBF222FBF222FBF222FBF222FBF222FBF222FBF222FBF222FBF222FBF222FBF222FBF222FCE3AC2540000001074524E530040C010F060A020E08030D050B0907034B1B7C2000027704944415478DAECDD5B8A84301086D1EAFB8586CEFE573B199831417D53C1C4F3ADE240FD50A145BD9326DDA2916E4993428BBA278D7B462B3D93C69D434B7A244142579D42900009820448A882044102246CD5355A09122021021236EF158D744A82848084ADBB5EA291CE499000097341822001124A90204880842A48D05F9F10244082DA5B94EC33488084CE6A6651B2D3200112FA0A122021070982044818820441C24A5DAE4990D05390B0AC571224F4142440420E12040990300409820448A883044102246CD6231AC9B108127290B075F768248B1248888084D920419000094390204880843A48102440C21024E8BF6F08121224A8B945C93E830448E8AC6616253B0D1220A1AF2001127290204858A76F1224F41424F81A9683044182D7A25590204880841224081220A10A120409905082044102248C3AE06B518B1248F80D12E63AE26B518B1248C841C23448102440421524081220A10409820448A8820435772CDA699000099DD5CCA264A7410224F4152440420E1204099050820441C23A7D9220A1AB20C16BD194204190E0B5681524081220A10409820448A88204410224D41DF36B98631124E42061AE43BE16B52881841C244C8304410224942041900009559020488084122468E81D82841FF6EE25D5811886A2A0C7EF9378FFAB8D476D419C59072CB9CE2A0A24B890A0741F259B06099050AC341F259B060990502B48808411240812EEE9BF0B122A050956C346902048302D3A83044102248420419000093348102440420812040990103A7435CC4709243448F8D481D3A23E4A206104098B20419000092148102440C20C12040990108204653B166D1A244042ADF27C94EC19244042B12001123A2408122021060982847B7A744142A520C1B4E808120409A645AF20419000093148102440C21524081220E17B3D5A927EBA20A141C2B223A7457D9440C20812561D392DEAA304125A83846590204880842B48102440420C120409907005094AF751B269900009B5CAF351B267900009C582044818418220011266902048B01A168204418269D11924081220210409820448984182200112429020488084D891AB618E459030828465474E8BFA2881841124BC0709820448984182200112429020488084192428DFB168D32001126A95E6A364D32001128A050990D03B2408122021040982847BFAED82844A418269D1112408124C8BCE20419000092148102440C20C12040990F0B5FE5A929E5D90D01A242C3A7335CC4709248C2061D591D3A23E4A5EECDD396E43311044C1019C799179FFD39A81A5194054A60F70A9778A0A1A6848E841C27390204880840C120409905082044102246490A0F5162593060990B057CB2C4A260D122061B32001125A830441022494204190E0352C830441826BD112240812202183044102249420419000091924081220E1B27E6391BE9B20212061D891D7A21625901001092F3AF05AD4A204127A903008120409905082044102246490A0FFBE4290D02041CB2D4A260D122061AFD65994CC192440C26641022434481024BCA98F2648D82A48702DDA204190E05AB40609820448780409820448A841822001122E6B1924FC34414240C2A8235FC32C4A20A10709C38EBC16B52881840848180409820448A841822001121E41822001126A90A0D5162573060990B059CB2C4A260D122061AF2001127A902048808412240812BC8665902048702D5A820441022464902048808412240812202183044102245CD6672CD2AD0912222061D091D7A2162590D0838461475E8B5A9440420F129E83044102246490204880841224E8DE2D040990A0F5162593060990B057CB2C4A260D122061B32001125A830441022494204190E05A34830441826BD11224081220218304410224FCB177EF3811C03014455DD08134D9FF6A4901B187091D48F99CBB8A23D9D22B41822001123248102440C27337AE8639164142F42061DA8DD3A23E4A202102125E83044102249420419000091924081220A10409DAEE58B46890000987B5CD47C9A24102249C152440420F1204099090418220C16A5809120409A64533481024404209120409909041822001124A9020488084FFEA2D76E9BD091220E1972E9C16F55102093D489876E5B4A88F12488880845990204880840C120409905082047DF511820448D07E1F256B0609907058DB7C942C1A2440C259410224F4204190000923481024580DAB418220C1B4E808120409905083044102248C20419000093548102440C25357AE86391641420F12665D392DEAA304122220611A24081220610409820448A841822001124690A0EF1E21486890A0ED3E4AD60C1220E1B0B6F9285934488084B3820448E8418220E16F7A3441C249418269D11E2408124C8B9620419000091924081220A10409820448C820419000093FBA705AD4470924440F1266DD382DEAA304127A90F01A24081220A10409820448C8204123488084D62041DB1D8B160D1220E1B0B6F9285934488084B3820448E841822001123248D0277BF78E1A41104351B402470336B5FFD55A30D0D2D0355907F5397715072478906035AC04098204D3A21924081220A10409820448C820419000092548102440C24747AE86391641420409C34E9C16F55102091124DC830441022464902048808412240812202183045DBD9A200112B4DC47C9A44102246CD6321F2593060990B057900009112408129EE9B70B12760A12AC8645902048302D9A41822001124A90204880840C12040990508204410224D4CE9C16F55102090D12BE75E0B4A88F12488820611024081220A10409820448C820419000092548D06AC7A249830448D8AB753E4AE60C122061B32001123A24081220A10609828467FAEB82849D8204D3A2112408124C8B5E41822001126A90204880842B48102440C26747AE86BDBA20A141C2B023A7457D9440420409F70E45828F1248680D12864182200112AE20419000093548D0BB9F2648E81D12B4DA47C9A4410224ECD53A1F2573060990B059900009112408129E09122061AF20C16A5804098204D3A21924081220A10409820448C82041900009254810244042EDC8D5301F25901041C2B023A7457D9440420409F720419000091924081220A10409820448C82041EB1D8B260D12FED9BB97D40682188AA282CC1227A9FDAFD6356AC9B8866EA8CFB9AB3820C18384BD5AE6A364D2200112360B1220A1354810244042091204099FE9A70912760A124C8BF6204190605A3483044102249420419000091924081220E1B61EB148FF4D9010010983CE9C16F55102093D481875E4B4A88F1248E841C27B90204880840C120409905082044102246490A0F53E4A260D122061AF96F9289934488084CD820448680D120409905082044182D5B00C120409A6454B90204880840C12040990508204410224649020488084978E5C0D7B34414240C2B023A7457D94404204248C3A13093E4A20A1070983204190000925481024404206095AEE5834679000099BB5CC47C9A4410224EC152440420F1204099070050982840FF5D504095B0509A6451B2408124C8BD620419000095790204880841A24081220E1B69641C26F132404248C3A7235CC470924F42061D891D3A23E4A202102120641822001126A90204880842B48102440420D12B4DA47C99C4102246CD6321F2593060990B0579000093D48102440420912040956C33248102498162D418220011232481024404209120409909041822001126EEB3B16E9AF0912222061D091D3A23E4A20A10709C38E9C16F55102094FF6EE283741288AA2E88BA069C0AAF31F6D69D28697487F9A18EF81B526E10E1CB90B91F04C24201244C24A24201244424724F0EBD610092281BC454951224124EC4BCCA2A4289120127646248884C7432420124442472420129C165D89044482D3A21D91804810092B91804810091D9180481009AF32B7142241242C44C2A6235E0DF3B248247C13099B8E785AD4A24424B426129E8904448248E88804448248588904448248E88804E2162545890491B033318B92A2448248D81791201216220191201256220191E06A58472420129C165D8904448248E88804448248588904448248E888044482487895B1A5981F880491F087039E16B52811090B91B0E990A7452D4A44426B22618B48402488849548402488848E48E0C7B521124402798B929A448248D899984549512261C37C7AB34F91F07FA7778BF9451109392691906BCCFEE6A348A8E82C12824D2D99D3A215DD3C490816FE28C369D1824E5E37040B3F1E21120A9A0791902B7D262512EA19279190EB2366D12212625C6D12728DD98F16454245772F8B82A54FA945423D178B9260D91B259150D13C88845CE12F1B444241E3201272CDE18F1645424193D969AEF01DB348A8E8ECBF29C1D25F3688847A6EFE9B122C7CC72C120A3AF9036BB0F8478B22A19C791009B9D277CC22A19E711209B9F25F36B4767F50CAD5572E72C5EF989D16ADE7EE5358C1D277CC4E8BD673F129AC60F7B60322A194791009B976F0B2412414F3C5DE1DE5460A03401005D9CC26B04C72FFD3463982F34375ABDE21500937660E232157C3AB452301E6DC568C6F81E4FC06C8488871B82809D670D86024B0BC5D9404CBDF311B0934B7B3D360EFAD829100720D232157C18ED9488099A79190ABE3B0C14840D9FD362557C58ED94860F9F203D6600D3B662381E5E507ACC12A76CC4602CAE52D17C12A76CC4602CA1C4642AE96578BFE358C639E4642AE8E1DB3BF164539BC0A2B58C961839100F2F6BECC601D3B662381E4F6BECC60253B662301E41A4642AE921DB39100324F0F8B72D51C3618091CBB8B925C2D3B662301E4CB4549B0961DB391C0F172761AAC65C76C24705CCE4E83D5EC988D048C398C845CD756C4484098A79190AB67C76C24601C7EC09AABE9B0C1488078FB016BB09E1DB39140717BCB45B09E1DF3AFFB5BCFBB869190EBDE9AF86B5182791A09B98A76CCFE5A9462F72AAC5C5DAF168D0484C3FB3283ED5B152301E0E57D99C19A76CC4602C3E5A5DAC19A76CC4602C3C7705192AB6AC76C2420CCD34549AEAA1DB391C070383BCD5576D86024107C3A3B0D56B5633612106EBF4D09D6B563361208AE6124E4EADA311B0904F39F9190AB6CC76C2410EC7EC09AABEED5A291F0BCC35B2E8295ED988D048097B75C042BDB31FBD73080CBABB082B5ED98FDB5E8F33E869190AB6DC76C243C6F9E4642AEBA1DB391F0BCC3FB3273151E3618097F82D8311B09CFABDB311B098FBB3D2C0AF6B9153212FE00B37B7351B288F43C873212D64176CC46C23AD4F31CCA485806DABD19096B50CF7328236119E8E59491B086F53C8732129681766F46C212D6F31CCA485806DABD19094B60CF732823611166C76C242C633DCFA18C8455A4DD9B91B004F63C8732121EF4DF5B2E7255EE987F19096B50BB3723618DAF167FD8BBA3E40481200CC22418AD92A8DCFFB451CBE7DDD93C40CFD0DF21A63AF047FC6A18DAD99FC24AACE48ED94F8BFE0369F766240C73C76C24609D2E46425E3577CC46C2AEAEFE5E665E3577CC46C230D8C32923618C3B662301ECECA224B1AA2F1B8C84FD7CBB2849ACE88ED9481805DBBD190963DC311B095CA7AB919057D51DB391308EB36336120610EF3994913082B67B3312E27CB46824A09DFD07D6C4CAEE988D8441B4DD9B9130C61DB3914075BA180979D5DD311B0963503B6623210E79CFA9965541BC8753464214F19E43F969D128DEA34523210A79CFA9FCB468186CC76C24C421EF3994911045DCBD190921CC7B4E65244401776F46420CF39E43190971AC1DF3CB63551FF49E53190941C8DD9B8B9210E63D87321262980FA75C948440EF39949110C3DCBD190901D47B0E65246CEF341B097995DE311B0961D0DD9B9110E28ED94840FBF17F53122BFEB2C148D8C1DD7F604DACF68ED9480863EEDE8C84101F2D1A0964CB6C24E4557CC7FC745D1500DDBD190931EE98FD6A18D8AF3F859557F51DB39F16DDC1C39FC24AACF88ED94888E13E9C321222DC311B0960CB6C24E455FF6583911043DC311B0911E07B0E65240460776F2E4A02DC311B09643F2E4A12ABFFB2C1480822EE988D843EF43D873212FAB8BB3723A1CB478B4602D9321B0979D5DF311B0921E0DD9B91D086BEE75046421F77F7662434C1EF399491D0C7DC311B095DEC7B0E652474A01F4E19096DEC7B0E652434C1FF1435125AE0F71C6A5ED586DD311B093DF07B0EE5A745DBD8BB3723A1817ECFA1FCB468077AF7662434C1EF399491D043DD311B091DF47B0E65246CE7363D190949DDA78330125AE80FA76EAB1ADC311B09649FDD9B8B92948EF2B2C148D8D0D7F4E6A224A383EC988D841EF8EECD486873C76C24809DA7372321A583EC988D840D2DD38B9190D34176CC46420F7DF76624B4F868D14800FB3C9C3212FED8BBC3DC2682200AC213C08124C6DAFB9F160545B177B7C7F9E5E8D5767D6740AD62FC6091BAEC988D842FC4EFDE8C847BDC311B09C12EE33F2301A9CB8ED948F84AF28ED948B80770CF53F9D5B019C0E3949170873B663F2D1AECF369D148006AF4638391704FF88ED9489843DCF35046C21460F76624CCB9633612823D8F0F4602509F1DB391704FFA8EF9DD65518171CF5319093380DD9B8B921AE39E8732124A90C729172515C83D4F65244C10766F46428572CF4319095380DD9B915081DCF35446C24CFA8ED9489881DCF35046C20462F766245420F73C95915081FC55D448A850EE79282361227EC76C244C50EE792A23A102799C32120A987B1EEABCA800D9BD19093577CC7E5A34D86AF76624C034DB31FB69D16FF0E7E7B83212609AED988D8419C8E394915072C76C24243B8D1B46024BBF1F1B8C84877B190F64246C81EE792823A1C6D8BDB928A9B963361262ED766F2E4A40DAED988D8487FBF57BAC180924ED76CC46C20466F76624ECF8B46824443B8D352381A4DD8ED948A871766F46C29E3B662321D8DBD8301240FAED988D840A65C76C24ECA1EE7928236107F4386524ECB8633612929DC6969180D1F2C706BF1A56A0EC988D842DD83D0FE5A745F738BB3723E116EC9E8732127640BB3723610576CF4319091B981DB391B005BBE7A18C840DD4EECD48B845BBE7A18C8435D6E3D4DBA24FB47B1ECA48D840EDDE5C94DCC0DDF35046C21A6BF7E6A2E40A77CF4319092BA41DB391B086BBE7A18C8415D8EECD48B8C2DDF35046C2C39C47C1486068BA633612B668BB3723E1864F8B4642B4E7513112189AEE988D841DD8EECD485873C76C24C49AECDE8C0484AE3B6623E1815E47C9482068BB637EF7FA94673980D3F80E4F790EF12F2EBAEE98531DE10F55DBDDDBB82C7C7D7F6C0875801AFE31DA3AC0C76AFBDEF3500778F0ECBB7B3B42E2F5DD31A7E29767E3DDDBF8BBD035BEE7A9F8E5791E6DF113AFF33D0FC52FCFC6BBB7F1B2D0F9B41807FFB8D8FA710AFFDF4076BEE7A1FEB17727B77544411443BF879507A9F38FD61B0B3014C13D2E32880B3651E8C79BE7E5BBB7D7AF07E7F01DF32C7A5C3C7DF7C6C7C5D37BBE8A1E174FC7295DF16EEFF9287A5CBC1DA7F4B8787ACF57C1E3E2E9B4C8C7C5DB7B3E0A6E9E87EF98FF83B8787CCF47B1E3E2F5BB373B2E1EDFF35568F3BC7EF7662BDEF53D1FC536CFC377CC7E5CBCBEE7ABD0E679FEEE8D56BCEB7B3E0A6D9EE7E314AD78E7F77C14D93CBB7B9315EFFC9EAF029BE7F7F38BF0ED7169CF4791CDB338F5FEB074C7BC0A6C9EDDBDC98AD79E8F02C7C5B7D779E03FEDB7E7ABB871B1BB37F989A0D2E22CAC7916A7E4B8D89ECFC2C6C5EEDEE4B8D81DF32E6C5CECEE0D56BCF67C17362EBEBFC28D8BEDF92E6A5C2C4EC971B13BE66150F32C2DCA71B13D1F0635CFEE98E5B8D89E2F839A67710A56BCEE989741CDB3BB3759F1DAF3654CF3EC8E5956BCF67C1AD23CBB7B9315AFB4380D699EC529F9399EF67C1BD13CBB7BFBE0E7E3D19E6F439A67776F7FF9F178B4E7E38871B13B6659F1DAF371C0B8589CFAE01BF8D6777B3E0E1817FB1495E3627BBE8E679EDD31CB71B13D5F078C8BC529382EB6E7F37871B1BB3759F1DAF379B8B8D81DB31C17DBF37938F3FCFD0A372EB6E7FB68E6599C92E36277CCFB68E6D9DD9BAC78ED3980669E5F5EC12A5E7B2E809967776FB2E275C70C809967776FB2E2B5E7029679FE7CC5BF7C7D24DA7301CB3CBB7B939FE3292D1250E6599CFAC4DB03D19E1B5071B1BBB74F508AD79E135071B1BB3759F1DA7303292E76C72CC7C5F6DC408A8BC529392E76C78C00996769518E8BEDB9021417BB6386E3627BAE00C5C5EEDE64C5EB8E59C131CFEEDEE4B8D89E3330E6D91DB31C17DB7306C63CBB7B9315AF3D7750CCB338252B5E7BEEC09867776FB0E2FD61EF4E6E2200A220860E8BC40E9D7FB42430C01CEB213B8892DBFA52B7E7108A7976F7768D8F63D09E4320E6D91DB3AC78ED3904629EDDBD5DE5E510B4E712465CEC292A7FC7D39E4B20E6D91DF355DE8F407B4E61C4C5E2941C17DB730A222E76F7262B5E77CC14445CECEE4D8E8BEDB98510179F8B53705C6CCF2D04F32C4EC971B13B660C212E9616E1B8D89E6B00E6F9720957F1DA730CC03CBB7B93E36277CC1AFBE6D9DD9BAC78EDB9C6BE793E3E5D8255BCF69C63DF3CBB7B8315AFB4E8316F9EC5A99F7938EBB4E71CF3E6D9DDDB2F7C9D71BA63F65837CFEEDE64C56BCF3DD6E36277CCBF7177B669CF41C6E362714AFEEBBB3B669171F32C2DC271B13D17198F8BDD31CB71B13D17D98E8BDDBDC98AD79E8B6CC7C5EEDEE4B8D89E934CC7C5EE98E5B8D89E9B4C9B67776F705C6CCF4DA6CDB33825C7C5F6DC64D93CBB7B9315AF3D375936CFEEDE64C56BCF5186CDB33B6659F1DA73955DF3ECEE4D56BCF65C65D83CDF2FC17EC7D39EB3EC9A67776F7FF37656292DAAEC9A6771EA6F5ECF2AED39CB6C5CECEE4D56BCEE985D56E362776F37F0B0FAD7777BEE321B178B53705C6CCF6156CDB33825C7C5EE985D56E36269518E8BED39CC685CBCBF84AB78EDB9CC665CECEE4D8E8BDD31CB6C9A67776F725C6CCF6936CDB33B66382EB6E7349BE6D9DD9BAC78A5459A49F32C4EC98AD79EDB2C9A67776FB2E275C76CB3689EDDBDC98AD79EE32C9A6771EA56EECF1CED39CEA27916A7E4EF78DA739C41F32C2DDECCE799A33DD7D98B8BDD31DFCE9EE2B5E73A7B71B1BB3759F1DA739EB9B8D8DD9B1C17DB739EBDB8D81D331C17DB739F39F3ECEE4D8E8BEDB9CF5A5C2C4EC971B13DF7598B8BDDBDC98AD79EFF03C6CCF39BBD73BB6D200682D8E5F111C7B1ADFEAB4D0BDEB30171066411038A5840DF2E42705C74CF1B8099A7712A382E7AC7DC00CC3CBD7B4B563CF7BC019679DE0FC9553CF7BC0196797AF796AC78A6C50A50E6699C1A725B20DCF30E48E6E9DD5BB2E279C7DC01CA3CBD7B1B72591CDCF3124871F17148EE773CEE790724F3344E4DF95B1CBC632E0114174D8BC971D13D6F811317BD634E563CF7BC05505C344E05C745EF986BE0C445EFDE92E3A27BDE02C73CBD634E8E8BEE790D98B8E8DD5B725C342DF640314FE354B2E2B9E73D50CCD3BBB7E4B8E89E1741314FEFDE8215CF3D2F82629EDE31272B9E7B5E04C43C8D53C98AE79E37C1304F9FA2A7F85A08DCF32618E6E91DF3391E8B807B5E05C33C8D53C18AE79E57C1888BDEBD9DE3631170CFAB40C445EF9893FFFA76CFBB2098E7ED90DCB8E89E7741888BC6A9E4B8E81D731980B8E8DD5BB2E2B9E76510E2E2C721B171D13D6F031017BD7B4B8E8BDE31B7B1DF3CBD7B4B8E8BEE791BFBE3E2F590DCB8E89ED7B1DD3CBD7B4B563CD3621DDBCDD338951C17DDF33EB69BA7776FC98AE79EF771CE3CBD7B43B05DF1DCF33ECE99A777CC0CE68AE79E0BDB3C8D532F715D73BC6316B0799A165FE2770D71CF056E9EDE31072B9E7B5EC93C2E7AF786E1EB7B8DF18E59C071D1BBB7E4BFBEDDF34AC6E6E91D3388595C74CF051E17BD7B4B8E8BEE7927B3B8689C6231523CF75CE871D1BBB7E0B8E89E97328F8BDEBD7118C545F75CE0E6E91D73725C74CF4B999AA7776F244671D13D17B679FA144D563CF7BC96A1797AC74C62A278EEB9C0CDD33895AC78EE792D23F3F4EE0DC64CF1BC6316B0797AF796FC1D8F7BDECB2EF3FC314EBD81FB7A16F75CD8E6699C7A0B13C5F38E59C871D1B418AC78EE79339BE2E2E59037F0B99EC33DFF67EF6E50A38882280A3F4D40D4687AFFAB1582D1C9A47F5E2033DCEAFACE228AC3E142213C2EDABD558E8B76CC67E623E669F796C66C5C74CF911D171FBF0D948D8BEEF9A9F9405CB47B8B635AF1A44544C74571AA725C74CFCFCDB479DABDE5311F17ED98116C9E766F95E3A27B7E7226CDD38E399229C573CF916D9EE25465C5B3633E3BB3E6292D2632A178EE39D2CDD38EB9B2E2B9E76767DA3CEDDE02F9BE1CE29E23DC3CEDDE2ABFE371CF4FCF9C79DA3167F2B41CE29E233C2EDABD7D22BF9623DC7384C74571AAB2E2B9E7E7672A2EDABD85721817DD7384C745BBB751382EBAE70D98304F3BE6580EE3A27B8EECB868F7360AC745F7BC05F78D8B4F036515CF3D6FC1B179DABDE5721817A545449BA7383546DDB8E89EB760C23CEDDE6299513C3B66C49AA7DDDB187515CF3D6FC23DCD539C1A7515CF3D6FC291798A53C93C2F07D83123D83CA5C5178A2A9E7BDE843B9AE7D7814FE6CBB2837B8EECB868F7F69792EF78EC98DBB06F9E766FD13C2CDBB8E7088F8B76CC2FD48C8BEE791FF6E3A2DD5B367B8A272D223A2E8A53AF548C8BEE791FF6E3A2DD5B364771D18E19A9E669F7F64AC5B8E89E3762372EDA3187B31517DD73A49BA738F54A45C573CF1BB16D9ED2623E5B71D13D47B879DA31FFA79EE2B9E7ADD8344FBBB77C3614CF3D47B879DABDFDA3A0E2B9E7BDD8314F3BE6787E2E2BB8E748374FBBB71BF16359C53D47B6798A531794533CF7BC191B71D1EEAD020F6BEF78DC7384C7C54717E10DB57E7DBBE7DD58374FBBB71AACC7453B6644C745BBB737148B8BEE79376E1F177F0F5C504CF1DCF376ACC745BBB712ACC7456911C971519CBAA2545C74CFFBB16A9E766F45588F8B76CC08364FBBB72B2AC545F7BC21B736CFE7814B6A299E7BDE90F7E6294E956155F1EC98116C9ED2E2359514CF3DEFC89A79DA3157E15AF1DC73849BA738F587BD7BD14924888200DAAE2EA2E8C2FF7FEDF21266C263C64449DDF4391F71535DA9A42FD4F98EC78EB94B97C9D3EEAD8E7F9B31F79CECE469C7FCCBC611CF3D27BC5CB47BBB5028E2A916FBB4D88C29A72AF9B31970CF092F17EDDEAE28532EBAE79DBA489E766F850CCB45F79CF472D18EF9AA22E5A27BDEA971B9A89CAA6514F1DC73B2CB454FD19B0A948BEE79B7C6C9D38EB99461B9E89E139E3C955337542817DDF37E8D92A7DD5B318388E79E939D3CED98AF2A12F1DCF37EFD56F2FC6C5C5522E2B9E71D3B274FE55439C38867C74C72F2B47B7B88B7CD917B4E78F27C6ADC12FF1D8F7BDEB341F2B47B2BE7637366C74C70B968F7F6189F9B03F79CEC7271D5B8A140C473CFBB762E17EDDEEA39978BAA4582CB45E5D43DE9E5A27BDEB753F2B47B2BE85C2EDA31135C2EDABDDD115F2EBAE79D3B958B76CCF51C229E7B4E76F2544EDD935E2EDA31F7EE903C558B35EDCA45F79CF0E469C77C4F78C473CFBB77489E766F351D239E1D33C1C9D3EEED9EF488E79E776F9F3CED988B5ABBE7B4969D3CEDDEA624473CF79C57E554614FEE393BC9E5A2DDDBA4DCEF78DC738EC9D3EEADA667F79C9DE072D18E794A72B9E89EB32F17EDDECA5ABAE7ECC4968B9EA233C4968BEE398772D18EB9AC857B4E6BC1C95339352DB75C74CFD9FAB07B2B6C6DC7CC4E6AF2B47B9B2136E2B9E7FC74F25C2AA7A6C5968BEE397B6BE554610B3B66B65293A76A718ED088E79EF3E3C9F3AD312936E2B9E71C2CECDE0A5BD931B395993CEDDE1EEFDD3DA7B5D0E4F9F2DA982133E2B9E77C59DABDD5F5FCA25A642BB25C544ECD95F8D7B77BCE9785DD5B612B3B667602CB45BBB7B912CB45F79C93B51D73610BF79CADC0725139355F5EB968C7CCD9936AB1B0BFEE39AD25264F3BE66F882B17DD7386C9D3EEADAE77F79CFFECDD4B6EDB401004D096A90F654BE2FD6F1B46DEC48E16A63100AB81F70E51E8291430ABBCCBD3EEEDC7024F3C79CEBF3EEC98FB9A8EF29C0ABC3CEDDE7E2EEEC493E77C71564E35F621CFA98ABB3CEDDEB648FB8E479EF3C5C9EEADB1873C67157679DA31EFE728CFA90A2B17EDDEB6483BF1E439C3CBC55BB1973779CE5352B968F7B64958B9A85AE49B9372AAB1873CE7AFA472D1EE6DABA472D18E99EFDEEDDE1A3BC973AAB2CA45E5D42FA4948BF29C17E5A272AAAF8B1D33ABA4CB53B5B85D4EB928CF197D79BE151B05958BF29CFF5DECDE1A3BD931B3CAB93CEDDEB6CB39F1E439AF1CED98FBBAC873AA822E4FBBB7ED724E3CD522AFBC29A71A9BE539553197A7DDDBDE6E76CC54C55C9E766FBBBBCB733E45948BCAA95F4839F1E439AF9D94538D5DE5394F11E5A26A717FB33CA72AE4F2B463DEDF4D9EB3CA2817EDDE02DCE5399FF62F17EDDE025CE4394F09E5A21D7380AB3CA72AE3F2B47B4B30CB73AA222E4FE554829B3C67957079DABD45B8CB73560197E7512224B8C873560997A7722AC2D58E99AA84CBD3EE2DC32CCFA984CBF3512438C87356FB5F9E766F21CEAA45AAF6BF3C9553212679CE6837BBB7C6163B6656BB978B766F296679CED3BEE5E2526438C87346BB2AA71A3BDB3133DAAC5AEC6B92E78C76B3636E6C91E78C76B77B6B6CB66366B0C9EEADB1833C67B4C58EB9B1B33C67B4D9EEADAF49B5C86807E554638B3C67B4B3DD5B63B33C67B0C9EEADB17779CE688B1D73636779CE68B372AAAFE928CF19ECE029DAD8499E33DAD98EB9B10F79CE6093DD5B63EFF29CD116BBB7C6FEB06B2F370A0351104501FFDA609BFCB39D0466C1A2162EE99C204ADD4F77B5E7A40D1D73AF69B6E7FC2C7F5C3C1FDCCB62CF495B1DA78A7D74CC844DBAB7626F7BCECFF22FCFE7839B59ED39691FDD5BAF69D63113F6D6BD155BEC3969EBCF5FD107B7F3B1E7844DB3EEADD7DB6991B4C571AAD865CF49FBE8DE8ACD3A66C2DEBAB7628B3D276DD531177BD973C2A6D971AAD7A663266D715A2C76D973D23E3AE662B33D27ECAD7B2BB6E898495B756FC55EF69CB069D631F7DAEC39698BEEADD865CF497B394E159BED39619BEEADD862CF49BB746FC55EF69CB459C7DC6BB3E7A42DBAB762973D27EDE52B5A6CD873C2361D73B1C39E9376394E153BED3969B3EEADD7A663266DD1BD15DBED393F481E1787E3D49D0D7B4ED8E63855ECD0319376392D163BED393F081E17F70737B6D973D216DD5BB15DC74CDAA97B2B36EC393F88BD3CE7EDC19D1DF69CB45DF756EC745A246D384EF5DAEC396987EEADD8AE6326EDD4BD151BF69CB04DC75CEC69CF49DB1DA78AAD3A66D286D362AFC99E9376E8988B7DED3969A7EEADD8B0E7846DBAB7624F7B4EDAAE632EB6DA73D286EEADD764CF493B1CA78A7DED3969A7EEADD8B0E7844DBAB7624F7B4EDA57C75C6CB5E7A40DDD5BAFC99EF39FFCCBF378D0E06BCF495B756FC586D3226193E354B1B73D27EDAB7B2BB6EA98F96BD70E6E1C87A1200A7A2D5294255B9B7FB693808E7D69A02A8807F2A3D30EBBB75EDBD0731EA48F8B8E532DA69E93B63B4E15BBEC9809DB9C168B9D7ACE83F071F1FDA2C5AEE7A41D766FBDB661C74CD83FBBB76253CF49DBED988B5D7A4ED866F756EC745A246D3A4E15DBF59CB4CBEEADD736EC98093BEDDE8A4D3D276DB7632E76E93961DB709CEA75EA3969D369B1D8ADE7A45D76CCC5869E1376DABD159B7A4EDA6EF756ECADE7846DC38EB9D7D273D2A6DD5BB15BCF49BB1CA78A0D3D27ECB47B2B36F59C07A1E3E250843A6F3D276C1B766FBD961D3369D3EEADD8ADE73CC8BC3CEF1775869E13B6ECDE8A4DA745D26EC7A9626F3D276DD8BDF55A76CCA44DBBB762B79EF320F1F2FCFFA2D0A1E7842DC7A9625F3B66D26EA7C5623F3D276DD831F75A7A4EDAB47B2BF6B16326ED6DF756ECD073C2961D73B1AF9E9376DBBD15FB392D92361CA77A2D3D276DDABD15FBE839693FBBB762879E13B6EC988B7DF59CB48FE354B19F9E9376F88AF65A7A4EDAD78EB9D847CF49FB394E155304E2ECDE8A2D3D27ED0FDBF350C6EF2E52060000000049454E44AE426082"
/></group><group
 id="2096067370"
 BoundingBox="1776.27 1058.23 1832.62 1151.74"
 Z="3830"
><fragment
 id="2096067371"
 BoundingBox="1789.08 1074.91 1819.09 1083.25"
 Z="3721"
><n
 id="2096067372"
 p="1792.70 1079.35"
 Z="3720"
 Warning="ChemDraw can&apos;t interpret this label."
 NodeType="Unspecified"
 NeedsClean="yes"
 AS="N"
><t
 p="1789.08 1083.25"
 BoundingBox="1789.08 1074.91 1819.09 1083.25"
 LabelJustification="Left"
 LabelAlignment="Left"
><s font="3" size="10" color="0">DIPEA</s></t></n></fragment><fragment
 id="2096067373"
 BoundingBox="1792.70 1099.23 1815.48 1107.85"
 Z="3723"
><n
 id="2096067374"
 p="1796.32 1103.85"
 Z="3722"
 Warning="An atom in this label has an invalid valence."
 NodeType="Unspecified"
 NeedsClean="yes"
 AS="N"
><fragment
 id="2096094113"
><n
 id="2096067376"
 p="1784.39 1107.44"
 Z="3622"
 Element="1"
 NumHydrogens="0"
 Isotope="2"
 NeedsClean="yes"
><t
 p="1780.77 1111.34"
 BoundingBox="1780.77 1103 1788 1111.34"
 LabelJustification="Left"
><s font="3" size="10" color="0" face="96">D</s></t></n><n
 id="2096067377"
 p="1796.82 1100.27"
 Z="3623"
 NumHydrogens="0"
 NeedsClean="yes"
><t
 p="1793.20 1104.17"
 BoundingBox="1793.20 1095.65 1800.43 1104.27"
 LabelJustification="Left"
><s font="3" size="10" color="0" face="96">C</s></t></n><n
 id="2096067378"
 p="1809.25 1107.44"
 Z="3624"
 NodeType="GenericNickname"
 NumHydrogens="0"
 NeedsClean="yes"
 GenericNickname="M"
><t
 p="1805.08 1111.34"
 BoundingBox="1805.08 1103 1813.41 1111.34"
 LabelJustification="Left"
><s font="3" size="10" color="0" face="96">M</s></t></n><b
 id="2096067379"
 Z="3625"
 B="2096067377"
 E="2096067378"
/><b
 id="2096067380"
 Z="3626"
 B="2096067376"
 E="2096067377"
/></fragment><t
 p="1792.70 1107.75"
 BoundingBox="1792.70 1099.23 1815.48 1107.85"
 LabelJustification="Left"
 LabelAlignment="Left"
><s font="3" size="10" color="0">DCM</s></t></n></fragment><fragment
 id="2096067381"
 BoundingBox="1793.67 1058.23 1814.51 1068.95"
 Z="3725"
><n
 id="2096067382"
 p="1796.73 1062.85"
 Z="3724"
 NodeType="Fragment"
 NeedsClean="yes"
 AS="N"
><fragment
 id="2096094114"
><n
 id="2096067384"
 p="1697.43 882.62"
 Z="3627"
 Element="16"
 NumHydrogens="0"
 NeedsClean="yes"
><t
 p="1694.10 886.52"
 BoundingBox="1694.10 878 1700.77 886.62"
 LabelJustification="Left"
><s font="3" size="10" color="0" face="96">S</s></t></n><n
 id="2096067385"
 p="1690.26 895.05"
 Z="3628"
 Element="8"
 NumHydrogens="0"
 NeedsClean="yes"
><t
 p="1686.37 898.95"
 BoundingBox="1686.37 890.43 1694.14 899.05"
 LabelJustification="Left"
><s font="3" size="10" color="0" face="96">O</s></t></n><n
 id="2096067386"
 p="1704.60 870.19"
 Z="3629"
 Element="8"
 NumHydrogens="0"
 NeedsClean="yes"
><t
 p="1700.72 874.09"
 BoundingBox="1700.72 865.57 1708.49 874.19"
 LabelJustification="Left"
><s font="3" size="10" color="0" face="96">O</s></t></n><n
 id="2096067387"
 p="1709.85 889.79"
 Z="3630"
/><n
 id="2096067388"
 p="1709.85 904.14"
 Z="3631"
 Element="9"
 NumHydrogens="0"
 NeedsClean="yes"
><t
 p="1706.80 908.04"
 BoundingBox="1706.80 899.70 1712.91 908.04"
 LabelJustification="Left"
><s font="3" size="10" color="0" face="96">F</s></t></n><n
 id="2096067389"
 p="1722.29 896.97"
 Z="3632"
 Element="9"
 NumHydrogens="0"
 NeedsClean="yes"
><t
 p="1719.23 900.87"
 BoundingBox="1719.23 892.53 1725.34 900.87"
 LabelJustification="Left"
><s font="3" size="10" color="0" face="96">F</s></t></n><n
 id="2096067390"
 p="1722.29 882.62"
 Z="3633"
 Element="9"
 NumHydrogens="0"
 NeedsClean="yes"
><t
 p="1719.23 886.52"
 BoundingBox="1719.23 878.18 1725.34 886.52"
 LabelJustification="Left"
><s font="3" size="10" color="0" face="96">F</s></t></n><n
 id="2096067391"
 p="1672.57 882.62"
 Z="3634"
 Element="16"
 NumHydrogens="0"
 NeedsClean="yes"
><t
 p="1669.24 886.52"
 BoundingBox="1669.24 878 1675.91 886.62"
 LabelJustification="Left"
><s font="3" size="10" color="0" face="96">S</s></t></n><n
 id="2096067392"
 p="1665.40 870.19"
 Z="3635"
 Element="8"
 NumHydrogens="0"
 NeedsClean="yes"
><t
 p="1661.52 874.09"
 BoundingBox="1661.52 865.57 1669.29 874.19"
 LabelJustification="Left"
><s font="3" size="10" color="0" face="96">O</s></t></n><n
 id="2096067393"
 p="1679.76 895.05"
 Z="3636"
 Element="8"
 NumHydrogens="0"
 NeedsClean="yes"
><t
 p="1675.87 898.95"
 BoundingBox="1675.87 890.43 1683.64 899.05"
 LabelJustification="Left"
><s font="3" size="10" color="0" face="96">O</s></t></n><n
 id="2096067394"
 p="1660.15 889.79"
 Z="3637"
/><n
 id="2096067395"
 p="1647.73 896.97"
 Z="3638"
 Element="9"
 NumHydrogens="0"
 NeedsClean="yes"
><t
 p="1644.67 900.87"
 BoundingBox="1644.67 892.53 1650.78 900.87"
 LabelJustification="Left"
><s font="3" size="10" color="0" face="96">F</s></t></n><n
 id="2096067396"
 p="1660.15 904.14"
 Z="3639"
 Element="9"
 NumHydrogens="0"
 NeedsClean="yes"
><t
 p="1657.09 908.04"
 BoundingBox="1657.09 899.70 1663.20 908.04"
 LabelJustification="Left"
><s font="3" size="10" color="0" face="96">F</s></t></n><n
 id="2096067397"
 p="1647.73 882.62"
 Z="3640"
 Element="9"
 NumHydrogens="0"
 NeedsClean="yes"
><t
 p="1644.67 886.52"
 BoundingBox="1644.67 878.18 1650.78 886.52"
 LabelJustification="Left"
><s font="3" size="10" color="0" face="96">F</s></t></n><n
 id="2096067398"
 p="1685.01 875.44"
 Z="3641"
 Element="8"
 NumHydrogens="0"
 NeedsClean="yes"
><t
 p="1681.12 879.34"
 BoundingBox="1681.12 870.82 1688.89 879.44"
 LabelJustification="Left"
><s font="3" size="10" color="0" face="96">O</s></t></n><b
 id="2096067399"
 Z="3642"
 B="2096067394"
 E="2096067391"
/><b
 id="2096067400"
 Z="3643"
 B="2096067394"
 E="2096067395"
/><b
 id="2096067401"
 Z="3644"
 B="2096067394"
 E="2096067396"
/><b
 id="2096067402"
 Z="3645"
 B="2096067394"
 E="2096067397"
/><b
 id="2096067403"
 Z="3646"
 B="2096067391"
 E="2096067392"
 Order="2"
/><b
 id="2096067404"
 Z="3647"
 B="2096067391"
 E="2096067393"
 Order="2"
/><b
 id="2096067405"
 Z="3648"
 B="2096067391"
 E="2096067398"
/><b
 id="2096067406"
 Z="3649"
 B="2096067387"
 E="2096067384"
/><b
 id="2096067407"
 Z="3650"
 B="2096067387"
 E="2096067388"
/><b
 id="2096067408"
 Z="3651"
 B="2096067387"
 E="2096067389"
/><b
 id="2096067409"
 Z="3652"
 B="2096067387"
 E="2096067390"
/><b
 id="2096067410"
 Z="3653"
 B="2096067384"
 E="2096067385"
 Order="2"
/><b
 id="2096067411"
 Z="3654"
 B="2096067384"
 E="2096067386"
 Order="2"
/><b
 id="2096067412"
 Z="3655"
 B="2096067384"
 E="2096067398"
/></fragment><t
 p="1793.67 1066.75"
 BoundingBox="1793.67 1058.23 1814.51 1068.95"
 LabelJustification="Left"
 LabelAlignment="Left"
><s font="3" size="10" color="0">Tf</s><s font="3" size="10" color="0" face="32">2</s><s font="3" size="10" color="0" face="96">O</s></t></n></fragment><fragment
 id="2096067413"
 BoundingBox="1794.02 1142.97 1816.82 1151.74"
 Z="3798"
><n
 id="2096067414"
 p="1796.81 1147.59"
 Z="3797"
 Warning="ChemDraw can&apos;t interpret this label."
 NodeType="Unspecified"
 NeedsClean="yes"
 AS="N"
><t
 p="1794.02 1151.49"
 BoundingBox="1794.02 1142.97 1816.82 1151.74"
 LabelJustification="Left"
 LabelAlignment="Left"
><s font="3" size="10" color="0">89 %</s></t></n></fragment><t
 id="2096067415"
 p="1804.45 1123.52"
 BoundingBox="1776.27 1111.92 1832.62 1140.22"
 Z="3829"
 Warning="Chemical Interpretation is not possible for this label"
 CaptionJustification="Center"
 Justification="Center"
 LineHeight="auto"
 LineStarts="15 19"
><s font="23" size="10" color="0">-</s><s font="3" size="10" color="0">15 </s><s font="3" size="10" color="0" face="64">o</s><s font="3" size="10" color="0">C to r.t.
12 h</s></t><graphic
 id="2096093103"
 SupersededBy="2096094115"
 BoundingBox="1830.12 1090.89 1778.12 1090.89"
 Z="3719"
 GraphicType="Line"
 ArrowType="FullHead"
 HeadSize="1000"
/><arrow
 id="2096094115"
 BoundingBox="1778.12 1087.63 1830.12 1093.15"
 Z="3719"
 FillType="None"
 ArrowheadHead="Full"
 ArrowheadType="Solid"
 HeadSize="505"
 ArrowheadCenterSize="442"
 ArrowheadWidth="200"
 Head3D="1830.12 1090.89 0"
 Tail3D="1778.12 1090.89 0"
 Center3D="1920.81 1160.83 0"
 MajorAxisEnd3D="1972.81 1160.83 0"
 MinorAxisEnd3D="1920.81 1212.83 0"
/></group><group
 id="2096067978"
 BoundingBox="1718.60 1329.81 1762.03 1423.14"
 Z="3876"
><fragment
 id="2096067929"
 BoundingBox="1729.21 1346.31 1748.67 1354.65"
 Z="3868"
><n
 id="2096067930"
 p="1732 1350.75"
 Z="3867"
 Warning="ChemDraw can&apos;t interpret this label."
 NodeType="Unspecified"
 NeedsClean="yes"
 AS="N"
><t
 p="1729.21 1354.65"
 BoundingBox="1729.21 1346.31 1748.67 1354.65"
 LabelJustification="Left"
 LabelAlignment="Left"
><s font="3" size="10" color="0">LDA</s></t></n></fragment><fragment
 id="2096067931"
 BoundingBox="1727.53 1370.63 1750.31 1379.25"
 Z="3870"
><n
 id="2096067932"
 p="1731.15 1375.25"
 Z="3869"
 Warning="An atom in this label has an invalid valence."
 NodeType="Unspecified"
 NeedsClean="yes"
 AS="N"
><fragment
 id="2096094117"
><n
 id="2096067936"
 p="1719.21 1378.84"
 Z="3861"
 Element="1"
 NumHydrogens="0"
 Isotope="2"
 NeedsClean="yes"
><t
 p="1715.60 1382.74"
 BoundingBox="1715.60 1374.40 1722.83 1382.74"
 LabelJustification="Left"
><s font="3" size="10" color="0" face="96">D</s></t></n><n
 id="2096067937"
 p="1731.65 1371.66"
 Z="3862"
 NumHydrogens="0"
 NeedsClean="yes"
><t
 p="1728.03 1375.56"
 BoundingBox="1728.03 1367.04 1735.26 1375.66"
 LabelJustification="Left"
><s font="3" size="10" color="0" face="96">C</s></t></n><n
 id="2096067938"
 p="1744.07 1378.84"
 Z="3863"
 NodeType="GenericNickname"
 NumHydrogens="0"
 NeedsClean="yes"
 GenericNickname="M"
><t
 p="1739.91 1382.74"
 BoundingBox="1739.91 1374.40 1748.24 1382.74"
 LabelJustification="Left"
><s font="3" size="10" color="0" face="96">M</s></t></n><b
 id="2096067939"
 Z="3864"
 B="2096067937"
 E="2096067938"
/><b
 id="2096067940"
 Z="3865"
 B="2096067936"
 E="2096067937"
/></fragment><t
 p="1727.53 1379.15"
 BoundingBox="1727.53 1370.63 1750.31 1379.25"
 LabelJustification="Left"
 LabelAlignment="Left"
><s font="3" size="10" color="0">DCM</s></t></n></fragment><fragment
 id="2096067941"
 BoundingBox="1730.60 1329.81 1747.27 1338.25"
 Z="3872"
><n
 id="2096067942"
 p="1734.76 1334.25"
 Z="3871"
 NodeType="Fragment"
 NeedsClean="yes"
 AS="N"
><fragment
 id="2096094118"
><n
 id="2096068250"
 p="1597.79 1154.55"
 Z="3296"
/><n
 id="2096068251"
 p="1612.14 1154.55"
 Z="3297"
 Element="53"
 NumHydrogens="0"
 NeedsClean="yes"
><t
 p="1610.75 1158.45"
 BoundingBox="1610.75 1150.11 1613.52 1158.45"
 LabelJustification="Left"
><s font="3" size="10" color="0" face="96">I</s></t></n><b
 id="2096068252"
 Z="3298"
 B="2096068250"
 E="2096068251"
/></fragment><t
 p="1730.60 1338.15"
 BoundingBox="1730.60 1329.81 1747.27 1338.25"
 LabelJustification="Left"
 LabelAlignment="Left"
><s font="3" size="10" color="0">MeI</s></t></n></fragment><fragment
 id="2096067973"
 BoundingBox="1727.52 1414.37 1750.32 1423.14"
 Z="3874"
><n
 id="2096067974"
 p="1730.31 1418.99"
 Z="3873"
 Warning="ChemDraw can&apos;t interpret this label."
 NodeType="Unspecified"
 NeedsClean="yes"
 AS="N"
><t
 p="1727.52 1422.89"
 BoundingBox="1727.52 1414.37 1750.32 1423.14"
 LabelJustification="Left"
 LabelAlignment="Left"
><s font="3" size="10" color="0">82 %</s></t></n></fragment><t
 id="2096067975"
 p="1738.95 1394.91"
 BoundingBox="1723.55 1383.31 1754.34 1411.61"
 Z="3875"
 Warning="Chemical Interpretation is not possible for this label"
 CaptionJustification="Center"
 Justification="Center"
 LineHeight="auto"
 LineStarts="7 10"
><s font="23" size="10" color="0">-</s><s font="3" size="10" color="0">78 </s><s font="3" size="10" color="0" face="64">o</s><s font="3" size="10" color="0">C
1 h</s></t><graphic
 id="2096093107"
 SupersededBy="2096094119"
 BoundingBox="1762.03 1362.29 1718.60 1362.29"
 Z="3866"
 GraphicType="Line"
 ArrowType="FullHead"
 HeadSize="1000"
/><arrow
 id="2096094119"
 BoundingBox="1718.60 1359.03 1762.03 1364.55"
 Z="3866"
 FillType="None"
 ArrowheadHead="Full"
 ArrowheadType="Solid"
 HeadSize="505"
 ArrowheadCenterSize="442"
 ArrowheadWidth="200"
 Head3D="1762.03 1362.29 0"
 Tail3D="1718.60 1362.29 0"
 Center3D="1837.76 1420.69 0"
 MajorAxisEnd3D="1881.18 1420.69 0"
 MinorAxisEnd3D="1837.76 1464.11 0"
/></group><group
 id="2096068091"
 BoundingBox="1672.61 1460.53 1705.18 1493.22"
 Z="3970"
><graphic
 id="2096068092"
 BoundingBox="1694.84 1485.60 1688.62 1461.84"
 Z="3968"
 color="1"
 GraphicType="Rectangle"
 RectangleType="Filled"
 Center3D="1691.73 1473.72 0"
 MajorAxisEnd3D="1699.23 1476.64 0"
 MinorAxisEnd3D="1687.34 1482.68 0"
/><graphic
 id="2096068093"
 BoundingBox="1684.28 1491.66 1683.63 1477.18"
 Z="3969"
 color="1"
 GraphicType="Rectangle"
 RectangleType="Filled"
 Center3D="1683.96 1484.42 0"
 MajorAxisEnd3D="1689.01 1487.07 0"
 MinorAxisEnd3D="1679.23 1489.01 0"
/><embeddedobject
 id="2096068094"
 BoundingBox="1673.54 1473.50 1687.32 1487.27"
 Z="3967"
 PNG="89504E470D0A1A0A0000000D4948445200000412000004120803000000258629F400000033504C5445000000BF222FBF222FBF222FBF222FBF222FBF222FBF222FBF222FBF222FBF222FBF222FBF222FBF222FBF222FBF222FBF222FCE3AC2540000001074524E530040C010F060A020E08030D050B0907034B1B7C2000027704944415478DAECDD5B8A84301086D1EAFB8586CEFE573B199831417D53C1C4F3ADE240FD50A145BD9326DDA2916E4993428BBA278D7B462B3D93C69D434B7A244142579D42900009820448A882044102246CD5355A09122021021236EF158D744A82848084ADBB5EA291CE499000097341822001124A90204880842A48D05F9F10244082DA5B94EC33488084CE6A6651B2D3200112FA0A122021070982044818820441C24A5DAE4990D05390B0AC571224F4142440420E12040990300409820448A883044102246CD6231AC9B108127290B075F768248B1248888084D920419000094390204880843A48102440C21024E8BF6F08121224A8B945C93E830448E8AC6616253B0D1220A1AF2001127290204858A76F1224F41424F81A9683044182D7A25590204880841224081220A10A120409905082044102248C3AE06B518B1248F80D12E63AE26B518B1248C841C23448102440421524081220A10409820448A8820435772CDA699000099DD5CCA264A7410224F4152440420E1204099050820441C23A7D9220A1AB20C16BD194204190E0B5681524081220A10409820448A88204410224D41DF36B98631124E42061AE43BE16B52881841C244C8304410224942041900009559020488084122468E81D82841FF6EE25D5811886A2A0C7EF9378FFAB8D476D419C59072CB9CE2A0A24B890A0741F259B06099050AC341F259B060990502B48808411240812EEE9BF0B122A050956C346902048302D3A83044102248420419000093348102440420812040990103A7435CC4709243448F8D481D3A23E4A206104098B20419000092148102440C20C12040990108204653B166D1A244042ADF27C94EC19244042B12001123A2408122021060982847B7A744142A520C1B4E808120409A645AF20419000093148102440C21524081220E17B3D5A927EBA20A141C2B223A7457D9440C20812561D392DEAA304125A83846590204880842B48102440420C120409907005094AF751B269900009B5CAF351B267900009C582044818418220011266902048B01A168204418269D11924081220210409820448984182200112429020488084D891AB618E459030828465474E8BFA2881841124BC0709820448984182200112429020488084192428DFB168D32001126A95E6A364D32001128A050990D03B2408122021040982847BFAED82844A418269D1112408124C8BCE20419000092148102440C20C12040990F0B5FE5A929E5D90D01A242C3A7335CC4709248C2061D591D3A23E4A5EECDD396E43311044C1019C799179FFD39A81A5194054A60F70A9778A0A1A6848E841C27390204880840C120409905082044102246490A0F5162593060990B057CB2C4A260D122061B32001125A830441022494204190E0352C830441826BD112240812202183044102249420419000091924081220E1B27E6391BE9B20212061D891D7A21625901001092F3AF05AD4A204127A903008120409905082044102246490A0FFBE4290D02041CB2D4A260D122061AFD65994CC192440C26641022434481024BCA98F2648D82A48702DDA204190E05AB40609820448780409820448A841822001122E6B1924FC34414240C2A8235FC32C4A20A10709C38EBC16B52881840848180409820448A841822001121E41822001126A90A0D5162573060990B059CB2C4A260D122061AF2001127A902048808412240812BC8665902048702D5A820441022464902048808412240812202183044102245CD6672CD2AD0912222061D091D7A2162590D0838461475E8B5A9440420F129E83044102246490204880841224E8DE2D040990A0F5162593060990B057CB2C4A260D122061B32001125A830441022494204190E05A34830441826BD11224081220218304410224FCB177EF3811C03014455DD08134D9FF6A4901B187091D48F99CBB8A23D9D22B41822001123248102440C27337AE8639164142F42061DA8DD3A23E4A202102125E83044102249420419000091924081220A10409DAEE58B46890000987B5CD47C9A24102249C152440420F1204099090418220C16A5809120409A64533481024404209120409909041822001124A9020488084FFEA2D76E9BD091220E1972E9C16F55102093D489876E5B4A88F12488880845990204880840C120409905082047DF511820448D07E1F256B0609907058DB7C942C1A2440C259410224F4204190000923481024580DAB418220C1B4E808120409905083044102248C20419000093548102440C25357AE86391641420F12665D392DEAA304122220611A24081220610409820448A841822001124690A0EF1E21486890A0ED3E4AD60C1220E1B0B6F9285934488084B3820448E8418220E16F7A3441C249418269D11E2408124C8B9620419000091924081220A10409820448C820419000093FBA705AD4470924440F1266DD382DEAA304127A90F01A24081220A10409820448C8204123488084D62041DB1D8B160D1220E1B0B6F9285934488084B3820448E841822001123248D0277BF78E1A41104351B402470336B5FFD55A30D0D2D0355907F5397715072478906035AC04098204D3A21924081220A10409820448C820419000092548102440C24747AE86391641420409C34E9C16F55102091124DC830441022464902048808412240812202183045DBD9A200112B4DC47C9A44102246CD6321F2593060990B057900009112408129EE9B70B12760A12AC8645902048302D9A41822001124A90204880840C12040990508204410224D4CE9C16F55102090D12BE75E0B4A88F12488820611024081220A10409820448C820419000092548D06AC7A249830448D8AB753E4AE60C122061B32001123A24081220A10609828467FAEB82849D8204D3A2112408124C8B5E41822001126A90204880842B48102440C26747AE86BDBA20A141C2B023A7457D9440420409F70E45828F1248680D12864182200112AE20419000093548D0BB9F2648E81D12B4DA47C9A4410224ECD53A1F2573060990B059900009112408129E09122061AF20C16A5804098204D3A21924081220A10409820448C82041900009254810244042EDC8D5301F25901041C2B023A7457D9440420409F720419000091924081220A10409820448C82041EB1D8B260D12FED9BB97D40682188AA282CC1227A9FDAFD6356AC9B8866EA8CFB9AB3820C18384BD5AE6A364D2200112360B1220A1354810244042091204099FE9A70912760A124C8BF6204190605A3483044102249420419000091924081220E1B61EB148FF4D9010010983CE9C16F55102093D481875E4B4A88F1248E841C27B90204880840C120409905082044102246490A0F53E4A260D122061AF96F9289934488084CD820448680D120409905082044182D5B00C120409A6454B90204880840C12040990508204410224649020488084978E5C0D7B34414240C2B023A7457D94404204248C3A13093E4A20A1070983204190000925481024404206095AEE5834679000099BB5CC47C9A4410224EC152440420F1204099070050982840FF5D504095B0509A6451B2408124C8BD620419000095790204880841A24081220E1B69641C26F132404248C3A7235CC470924F42061D891D3A23E4A202102120641822001126A90204880842B48102440420D12B4DA47C99C4102246CD6321F2593060990B0579000093D48102440420912040956C33248102498162D418220011232481024404209120409909041822001126EEB3B16E9AF0912222061D091D3A23E4A20A10709C38E9C16F55102094FF6EE283741288AA2E88BA069C0AAF31F6D69D28697487F9A18EF81B526E10E1CB90B91F04C24201244C24A24201244424724F0EBD610092281BC454951224124EC4BCCA2A4289120127646248884C7432420124442472420129C165D89044482D3A21D91804810092B91804810091D9180481009AF32B7142241242C44C2A6235E0DF3B248247C13099B8E785AD4A24424B426129E8904448248E88804448248588904448248E88804E2162545890491B033318B92A2448248D81791201216220191201256220191E06A58472420129C165D8904448248E88804448248588904448248E888044482487895B1A5981F880491F087039E16B52811090B91B0E990A7452D4A44426B22618B48402488849548402488848E48E0C7B521124402798B929A448248D899984549512261C37C7AB34F91F07FA7778BF9451109392691906BCCFEE6A348A8E82C12824D2D99D3A215DD3C490816FE28C369D1824E5E37040B3F1E21120A9A0791902B7D262512EA19279190EB2366D12212625C6D12728DD98F16454245772F8B82A54FA945423D178B9260D91B259150D13C88845CE12F1B444241E3201272CDE18F1645424193D969AEF01DB348A8E8ECBF29C1D25F3688847A6EFE9B122C7CC72C120A3AF9036BB0F8478B22A19C791009B9D277CC22A19E711209B9F25F36B4767F50CAD5572E72C5EF989D16ADE7EE5358C1D277CC4E8BD673F129AC60F7B60322A194791009B976F0B2412414F3C5DE1DE5460A03401005D9CC26B04C72FFD3463982F34375ABDE21500937660E232157C3AB452301E6DC568C6F81E4FC06C8488871B82809D670D86024B0BC5D9404CBDF311B0934B7B3D360EFAD829100720D232157C18ED9488099A79190ABE3B0C14840D9FD362557C58ED94860F9F203D6600D3B662381E5E507ACC12A76CC4602CAE52D17C12A76CC4602CA1C4642AE96578BFE358C639E4642AE8E1DB3BF164539BC0A2B58C961839100F2F6BECC601D3B662381E4F6BECC60253B662301E41A4642AE921DB39100324F0F8B72D51C3618091CBB8B925C2D3B662301E4CB4549B0961DB391C0F172761AAC65C76C24705CCE4E83D5EC988D048C398C845CD756C4484098A79190AB67C76C24601C7EC09AABE9B0C1488078FB016BB09E1DB39140717BCB45B09E1DF3AFFB5BCFBB869190EBDE9AF86B5182791A09B98A76CCFE5A9462F72AAC5C5DAF168D0484C3FB3283ED5B152301E0E57D99C19A76CC4602C3E5A5DAC19A76CC4602C3C7705192AB6AC76C2420CCD34549AEAA1DB391C070383BCD5576D86024107C3A3B0D56B5633612106EBF4D09D6B563361208AE6124E4EADA311B0904F39F9190AB6CC76C2410EC7EC09AABEED5A291F0BCC35B2E8295ED988D048097B75C042BDB31FBD73080CBABB082B5ED98FDB5E8F33E869190AB6DC76C243C6F9E4642AEBA1DB391F0BCC3FB3273151E3618097F82D8311B09CFABDB311B098FBB3D2C0AF6B9153212FE00B37B7351B288F43C873212D64176CC46C23AD4F31CCA485806DABD19096B50CF7328236119E8E59491B086F53C8732129681766F46C212D6F31CCA485806DABD19094B60CF732823611166C76C242C633DCFA18C8455A4DD9B91B004F63C8732121EF4DF5B2E7255EE987F19096B50BB3723618DAF167FD8BBA3E40481200CC22418AD92A8DCFFB451CBE7DDD93C40CFD0DF21A63AF047FC6A18DAD99FC24AACE48ED94F8BFE0369F766240C73C76C24609D2E46425E3577CC46C2AEAEFE5E665E3577CC46C230D8C32923618C3B662301ECECA224B1AA2F1B8C84FD7CBB2849ACE88ED9481805DBBD190963DC311B095CA7AB919057D51DB391308EB36336120610EF3994913082B67B3312E27CB46824A09DFD07D6C4CAEE988D8441B4DD9B9130C61DB3914075BA180979D5DD311B0963503B6623210E79CFA9965541BC8753464214F19E43F969D128DEA34523210A79CFA9FCB468186CC76C24C421EF3994911045DCBD190921CC7B4E65244401776F46420CF39E43190971AC1DF3CB63551FF49E53190941C8DD9B8B9210E63D87321262980FA75C948440EF39949110C3DCBD190901D47B0E65246CEF341B097995DE311B0961D0DD9B9110E28ED94840FBF17F53122BFEB2C148D8C1DD7F604DACF68ED9480863EEDE8C84101F2D1A0964CB6C24E4557CC7FC745D1500DDBD190931EE98FD6A18D8AF3F859557F51DB39F16DDC1C39FC24AACF88ED94888E13E9C321222DC311B0960CB6C24E455FF6583911043DC311B0911E07B0E65240460776F2E4A02DC311B09643F2E4A12ABFFB2C1480822EE988D843EF43D873212FAB8BB3723A1CB478B4602D9321B0979D5DF311B0921E0DD9B91D086BEE75046421F77F7662434C1EF399491D0C7DC311B095DEC7B0E652474A01F4E19096DEC7B0E652434C1FF1435125AE0F71C6A5ED586DD311B093DF07B0EE5A745DBD8BB3723A1817ECFA1FCB468077AF7662434C1EF399491D043DD311B091DF47B0E65246CE7363D190949DDA78330125AE80FA76EAB1ADC311B09649FDD9B8B92948EF2B2C148D8D0D7F4E6A224A383EC988D841EF8EECD486873C76C24809DA7372321A583EC988D840D2DD38B9190D34176CC46420F7DF76624B4F868D14800FB3C9C3212FED8BBC3DC2682200AC213C08124C6DAFB9F160545B177B7C7F9E5E8D5767D6740AD62FC6091BAEC988D842FC4EFDE8C847BDC311B09C12EE33F2301A9CB8ED948F84AF28ED948B80770CF53F9D5B019C0E3949170873B663F2D1AECF369D148006AF4638391704FF88ED9489843DCF35046C21460F76624CCB9633612823D8F0F4602509F1DB391704FFA8EF9DD65518171CF5319093380DD9B8B921AE39E8732124A90C729172515C83D4F65244C10766F46428572CF4319095380DD9B915081DCF35446C24CFA8ED9489881DCF35046C20462F766245420F73C95915081FC55D448A850EE79282361227EC76C244C50EE792A23A102799C32120A987B1EEABCA800D9BD19093577CC7E5A34D86AF76624C034DB31FB69D16FF0E7E7B83212609AED988D8419C8E394915072C76C24243B8D1B46024BBF1F1B8C84877B190F64246C81EE792823A1C6D8BDB928A9B963361262ED766F2E4A40DAED988D8487FBF57BAC180924ED76CC46C20466F76624ECF8B46824443B8D352381A4DD8ED948A871766F46C29E3B662321D8DBD8301240FAED988D840A65C76C24ECA1EE7928236107F4386524ECB8633612929DC6969180D1F2C706BF1A56A0EC988D842DD83D0FE5A745F738BB3723E116EC9E8732127640BB3723610576CF4319091B981DB391B005BBE7A18C840DD4EECD48B845BBE7A18C8435D6E3D4DBA24FB47B1ECA48D840EDDE5C94DCC0DDF35046C21A6BF7E6A2E40A77CF4319092BA41DB391B086BBE7A18C8415D8EECD48B8C2DDF35046C2C39C47C1486068BA633612B668BB3723E1864F8B4642B4E7513112189AEE988D841DD8EECD485873C76C24C49AECDE8C0484AE3B6623E1815E47C9482068BB637EF7FA94673980D3F80E4F790EF12F2EBAEE98531DE10F55DBDDDBB82C7C7D7F6C0875801AFE31DA3AC0C76AFBDEF3500778F0ECBB7B3B42E2F5DD31A7E29767E3DDDBF8BBD035BEE7A9F8E5791E6DF113AFF33D0FC52FCFC6BBB7F1B2D0F9B41807FFB8D8FA710AFFDF4076BEE7A1FEB17727B77544411443BF879507A9F38FD61B0B3014C13D2E32880B3651E8C79BE7E5BBB7D7AF07E7F01DF32C7A5C3C7DF7C6C7C5D37BBE8A1E174FC7295DF16EEFF9287A5CBC1DA7F4B8787ACF57C1E3E2E9B4C8C7C5DB7B3E0A6E9E87EF98FF83B8787CCF47B1E3E2F5BB373B2E1EDFF35568F3BC7EF7662BDEF53D1FC536CFC377CC7E5CBCBEE7ABD0E679FEEE8D56BCEB7B3E0A6D9EE7E314AD78E7F77C14D93CBB7B9315EFFC9EAF029BE7F7F38BF0ED7169CF4791CDB338F5FEB074C7BC0A6C9EDDBDC98AD79E8F02C7C5B7D779E03FEDB7E7ABB871B1BB37F989A0D2E22CAC7916A7E4B8D89ECFC2C6C5EEDEE4B8D81DF32E6C5CECEE0D56BCF67C17362EBEBFC28D8BEDF92E6A5C2C4EC971B13BE66150F32C2DCA71B13D1F0635CFEE98E5B8D89E2F839A67710A56BCEE989741CDB3BB3759F1DAF3654CF3EC8E5956BCF67C1AD23CBB7B9315AFB4380D699EC529F9399EF67C1BD13CBB7BFBE0E7E3D19E6F439A67776F7FF9F178B4E7E38871B13B6659F1DAF371C0B8589CFAE01BF8D6777B3E0E1817FB1495E3627BBE8E679EDD31CB71B13D5F078C8BC529382EB6E7F37871B1BB3759F1DAF379B8B8D81DB31C17DBF37938F3FCFD0A372EB6E7FB68E6599C92E36277CCFB68E6D9DD9BAC78ED3980669E5F5EC12A5E7B2E809967776FB2E275C70C809967776FB2E2B5E7029679FE7CC5BF7C7D24DA7301CB3CBB7B939FE3292D1250E6599CFAC4DB03D19E1B5071B1BBB74F508AD79E135071B1BB3759F1DA7303292E76C72CC7C5F6DC408A8BC529392E76C78C00996769518E8BEDB9021417BB6386E3627BAE00C5C5EEDE64C5EB8E59C131CFEEDEE4B8D89E3330E6D91DB31C17DB7306C63CBB7B9315AF3D7750CCB338252B5E7BEEC09867776FB0E2FD61EF4E6E2200A220860E8BC40E9D7FB42430C01CEB213B8892DBFA52B7E7108A7976F7768D8F63D09E4320E6D91DB3AC78ED3904629EDDBD5DE5E510B4E712465CEC292A7FC7D39E4B20E6D91DF355DE8F407B4E61C4C5E2941C17DB730A222E76F7262B5E77CC14445CECEE4D8E8BEDB98510179F8B53705C6CCF2D04F32C4EC971B13B660C212E9616E1B8D89E6B00E6F9720957F1DA730CC03CBB7B93E36277CC1AFBE6D9DD9BAC78EDB9C6BE793E3E5D8255BCF69C63DF3CBB7B8315AFB4E8316F9EC5A99F7938EBB4E71CF3E6D9DDDB2F7C9D71BA63F65837CFEEDE64C56BCF3DD6E36277CCBF7177B669CF41C6E362714AFEEBBB3B669171F32C2DC271B13D17198F8BDD31CB71B13D17D98E8BDDBDC98AD79E8B6CC7C5EEDEE4B8D89E934CC7C5EE98E5B8D89E9B4C9B67776F705C6CCF4DA6CDB33825C7C5F6DC64D93CBB7B9315AF3D375936CFEEDE64C56BCF5186CDB33B6659F1DA73955DF3ECEE4D56BCF65C65D83CDF2FC17EC7D39EB3EC9A67776F7FF37656292DAAEC9A6771EA6F5ECF2AED39CB6C5CECEE4D56BCEE985D56E362776F37F0B0FAD7777BEE321B178B53705C6CCF6156CDB33825C7C5EE985D56E36269518E8BED39CC685CBCBF84AB78EDB9CC665CECEE4D8E8BDD31CB6C9A67776F725C6CCF6936CDB33B66382EB6E7349BE6D9DD9BAC78A5459A49F32C4EC98AD79EDB2C9A67776FB2E275C76CB3689EDDBDC98AD79EE32C9A6771EA56EECF1CED39CEA27916A7E4EF78DA739C41F32C2DDECCE799A33DD7D98B8BDD31DFCE9EE2B5E73A7B71B1BB3759F1DA739EB9B8D8DD9B1C17DB739EBDB8D81D331C17DB739F39F3ECEE4D8E8BEDB9CF5A5C2C4EC971B13DF7598B8BDDBDC98AD79EFF03C6CCF39BBD73BB6D200682D8E5F111C7B1ADFEAB4D0BDEB30171066411038A5840DF2E42705C74CF1B8099A7712A382E7AC7DC00CC3CBD7B4B563CF7BC019679DE0FC9553CF7BC0196797AF796AC78A6C50A50E6699C1A725B20DCF30E48E6E9DD5BB2E279C7DC01CA3CBD7B1B72591CDCF3124871F17148EE773CEE790724F3344E4DF95B1CBC632E0114174D8BC971D13D6F811317BD634E563CF7BC05505C344E05C745EF986BE0C445EFDE92E3A27BDE02C73CBD634E8E8BEE790D98B8E8DD5B725C342DF640314FE354B2E2B9E73D50CCD3BBB7E4B8E89E1741314FEFDE8215CF3D2F82629EDE31272B9E7B5E04C43C8D53C98AE79E37C1304F9FA2A7F85A08DCF32618E6E91DF3391E8B807B5E05C33C8D53C18AE79E57C1888BDEBD9DE3631170CFAB40C445EF9893FFFA76CFBB2098E7ED90DCB8E89E7741888BC6A9E4B8E81D731980B8E8DD5BB2E2B9E76510E2E2C721B171D13D6F031017BD7B4B8E8BDE31B7B1DF3CBD7B4B8E8BEE791BFBE3E2F590DCB8E89ED7B1DD3CBD7B4B563CD3621DDBCDD338951C17DDF33EB69BA7776FC98AE79EF771CE3CBD7B43B05DF1DCF33ECE99A777CC0CE68AE79E0BDB3C8D532F715D73BC6316B0799A165FE2770D71CF056E9EDE31072B9E7B5EC93C2E7AF786E1EB7B8DF18E59C071D1BBB7E4BFBEDDF34AC6E6E91D3388595C74CF051E17BD7B4B8E8BEE7927B3B8689C6231523CF75CE871D1BBB7E0B8E89E97328F8BDEBD7118C545F75CE0E6E91D73725C74CF4B999AA7776F244671D13D17B679FA144D563CF7BC96A1797AC74C62A278EEB9C0CDD33895AC78EE792D23F3F4EE0DC64CF1BC6316B0797AF796FC1D8F7BDECB2EF3FC314EBD81FB7A16F75CD8E6699C7A0B13C5F38E59C871D1B418AC78EE79339BE2E2E59037F0B99EC33DFF67EF6E50A38882280A3F4D40D4687AFFAB1582D1C9A47F5E2033DCEAFACE228AC3E142213C2EDABD558E8B76CC67E623E669F796C66C5C74CF911D171FBF0D948D8BEEF9A9F9405CB47B8B635AF1A44544C74571AA725C74CFCFCDB479DABDE5311F17ED98116C9E766F95E3A27B7E7226CDD38E399229C573CF916D9EE25465C5B3633E3BB3E6292D2632A178EE39D2CDD38EB9B2E2B9E76767DA3CEDDE02F9BE1CE29E23DC3CEDDE2ABFE371CF4FCF9C79DA3167F2B41CE29E233C2EDABD7D22BF9623DC7384C74571AAB2E2B9E7E7672A2EDABD85721817DD7384C745BBB751382EBAE70D98304F3BE6580EE3A27B8EECB868F7360AC745F7BC05F78D8B4F036515CF3D6FC1B179DABDE5721817A545449BA7383546DDB8E89EB760C23CEDDE6299513C3B66C49AA7DDDB187515CF3D6FC23DCD539C1A7515CF3D6FC291798A53C93C2F07D83123D83CA5C5178A2A9E7BDE843B9AE7D7814FE6CBB2837B8EECB868F7F69792EF78EC98DBB06F9E766FD13C2CDBB8E7088F8B76CC2FD48C8BEE791FF6E3A2DD5B367B8A272D223A2E8A53AF548C8BEE791FF6E3A2DD5B364771D18E19A9E669F7F64AC5B8E89E3762372EDA3187B31517DD73A49BA738F54A45C573CF1BB16D9ED2623E5B71D13D47B879DA31FFA79EE2B9E7ADD8344FBBB77C3614CF3D47B879DABDFDA3A0E2B9E7BDD8314F3BE6787E2E2BB8E748374FBBB71BF16359C53D47B6798A531794533CF7BC191B71D1EEAD020F6BEF78DC7384C7C54717E10DB57E7DBBE7DD58374FBBB71AACC7453B6644C745BBB737148B8BEE79376E1F177F0F5C504CF1DCF376ACC745BBB712ACC7456911C971519CBAA2545C74CFFBB16A9E766F45588F8B76CC08364FBBB72B2AC545F7BC21B736CFE7814B6A299E7BDE90F7E6294E956155F1EC98116C9ED2E2359514CF3DEFC89A79DA3157E15AF1DC73849BA738F587BD7BD14924888200DAAE2EA2E8C2FF7FEDF21266C263C64449DDF4391F71535DA9A42FD4F98EC78EB94B97C9D3EEAD8E7F9B31F79CECE469C7FCCBC611CF3D27BC5CB47BBB5028E2A916FBB4D88C29A72AF9B31970CF092F17EDDEAE28532EBAE79DBA489E766F850CCB45F79CF472D18EF9AA22E5A27BDEA971B9A89CAA6514F1DC73B2CB454FD19B0A948BEE79B7C6C9D38EB99461B9E89E139E3C955337542817DDF37E8D92A7DD5B318388E79E939D3CED98AF2A12F1DCF37EFD56F2FC6C5C5522E2B9E71D3B274FE55439C38867C74C72F2B47B7B88B7CD917B4E78F27C6ADC12FF1D8F7BDEB341F2B47B2BE7637366C74C70B968F7F6189F9B03F79CEC7271D5B8A140C473CFBB762E17EDDEEA39978BAA4582CB45E5D43DE9E5A27BDEB753F2B47B2BE85C2EDA31135C2EDABDDD115F2EBAE79D3B958B76CCF51C229E7B4E76F2544EDD935E2EDA31F7EE903C558B35EDCA45F79CF0E469C77C4F78C473CFBB77489E766F351D239E1D33C1C9D3EEED9EF488E79E776F9F3CED988B5ABBE7B4969D3CEDDEA624473CF79C57E554614FEE393BC9E5A2DDDBA4DCEF78DC738EC9D3EEADA667F79C9DE072D18E794A72B9E89EB32F17EDDECA5ABAE7ECC4968B9EA233C4968BEE398772D18EB9AC857B4E6BC1C95339352DB75C74CFD9FAB07B2B6C6DC7CC4E6AF2B47B9B2136E2B9E7FC74F25C2AA7A6C5968BEE397B6BE554610B3B66B65293A76A718ED088E79EF3E3C9F3AD312936E2B9E71C2CECDE0A5BD931B395993CEDDE1EEFDD3DA7B5D0E4F9F2DA982133E2B9E77C59DABDD5F5FCA25A642BB25C544ECD95F8D7B77BCE9785DD5B612B3B667602CB45BBB7B912CB45F79C93B51D73610BF79CADC0725139355F5EB968C7CCD9936AB1B0BFEE39AD25264F3BE66F882B17DD7386C9D3EEADAE77F79CFFECDD4B6EDB401004D096A90F654BE2FD6F1B46DEC48E16A63100AB81F70E51E8291430ABBCCBD3EEEDC7024F3C79CEBF3EEC98FB9A8EF29C0ABC3CEDDE7E2EEEC493E77C71564E35F621CFA98ABB3CEDDEB648FB8E479EF3C5C9EEADB1873C67157679DA31EFE728CFA90A2B17EDDEB6483BF1E439C3CBC55BB1973779CE5352B968F7B64958B9A85AE49B9372AAB1873CE7AFA472D1EE6DABA472D18E99EFDEEDDE1A3BC973AAB2CA45E5D42FA4948BF29C17E5A272AAAF8B1D33ABA4CB53B5B85D4EB928CF197D79BE151B05958BF29CFF5DECDE1A3BD931B3CAB93CEDDEB6CB39F1E439AF1CED98FBBAC873AA822E4FBBB7ED724E3CD522AFBC29A71A9BE539553197A7DDDBDE6E76CC54C55C9E766FBBBBCB733E45948BCAA95F4839F1E439AF9D94538D5DE5394F11E5A26A717FB33CA72AE4F2B463DEDF4D9EB3CA2817EDDE02DCE5399FF62F17EDDE025CE4394F09E5A21D7380AB3CA72AE3F2B47B4B30CB73AA222E4FE554829B3C67957079DABD45B8CB73560197E7512224B8C873560997A7722AC2D58E99AA84CBD3EE2DC32CCFA984CBF3512438C87356FB5F9E766F21CEAA45AAF6BF3C9553212679CE6837BBB7C6163B6656BB978B766F296679CED3BEE5E2526438C87346BB2AA71A3BDB3133DAAC5AEC6B92E78C76B3636E6C91E78C76B77B6B6CB66366B0C9EEADB1833C67B4C58EB9B1B33C67B4D9EEADAF49B5C86807E554638B3C67B4B3DD5B63B33C67B0C9EEADB17779CE688B1D73636779CE68B372AAAFE928CF19ECE029DAD8499E33DAD98EB9B10F79CE6093DD5B63EFF29CD116BBB7C6FEB06B2F370A0351104501FFDA609BFCB39D0466C1A2162EE99C204ADD4F77B5E7A40D1D73AF69B6E7FC2C7F5C3C1FDCCB62CF495B1DA78A7D74CC844DBAB7626F7BCECFF22FCFE7839B59ED39691FDD5BAF69D63113F6D6BD155BEC3969EBCF5FD107B7F3B1E7844DB3EEADD7DB6991B4C571AAD865CF49FBE8DE8ACD3A66C2DEBAB7628B3D276DD531177BD973C2A6D971AAD7A663266D715A2C76D973D23E3AE662B33D27ECAD7B2BB6E898495B756FC55EF69CB069D631F7DAEC39698BEEADD865CF497B394E159BED39619BEEADD862CF49BB746FC55EF69CB459C7DC6BB3E7A42DBAB762973D27EDE52B5A6CD873C2361D73B1C39E9376394E153BED3969B3EEADD7A663266DD1BD15DBED393F481E1787E3D49D0D7B4ED8E63855ECD0319376392D163BED393F081E17F70737B6D973D216DD5BB15DC74CDAA97B2B36EC393F88BD3CE7EDC19D1DF69CB45DF756EC745A246D384EF5DAEC396987EEADD8AE6326EDD4BD151BF69CB04DC75CEC69CF49DB1DA78AAD3A66D286D362AFC99E9376E8988B7DED3969A7EEADD8B0E7846DBAB7624F7B4EDAAE632EB6DA73D286EEADD764CF493B1CA78A7DED3969A7EEADD8B0E7844DBAB7624F7B4EDA57C75C6CB5E7A40DDD5BAFC99EF39FFCCBF378D0E06BCF495B756FC586D3226193E354B1B73D27EDAB7B2BB6EA98F96BD70E6E1C87A1200A7A2D5294255B9B7FB693808E7D69A02A8807F2A3D30EBBB75EDBD0731EA48F8B8E532DA69E93B63B4E15BBEC9809DB9C168B9D7ACE83F071F1FDA2C5AEE7A41D766FBDB661C74CD83FBBB76253CF49DBED988B5D7A4ED866F756EC745A246D3A4E15DBF59CB4CBEEADD736EC98093BEDDE8A4D3D276DB7632E76E93961DB709CEA75EA3969D369B1D8ADE7A45D76CCC5869E1376DABD159B7A4EDA6EF756ECADE7846DC38EB9D7D273D2A6DD5BB15BCF49BB1CA78A0D3D27ECB47B2B36F59C07A1E3E250843A6F3D276C1B766FBD961D3369D3EEADD8ADE73CC8BC3CEF1775869E13B6ECDE8A4DA745D26EC7A9626F3D276DD8BDF55A76CCA44DBBB762B79EF320F1F2FCFFA2D0A1E7842DC7A9625F3B66D26EA7C5623F3D276DD831F75A7A4EDAB47B2BF6B16326ED6DF756ECD073C2961D73B1AF9E9376DBBD15FB392D92361CA77A2D3D276DDABD15FBE839693FBBB762879E13B6EC988B7DF59CB48FE354B19F9E9376F88AF65A7A4EDAD78EB9D847CF49FB394E155304E2ECDE8A2D3D27ED0FDBF350C6EF2E52060000000049454E44AE426082"
/></group><group
 id="71163529"
 BoundingBox="725.07 120 756.34 151.27"
 Z="4211"
><graphic
 id="71163530"
 BoundingBox="755.78 135.64 740.71 135.64"
 Z="4207"
 color="1"
 GraphicType="Oval"
 OvalType="Circle Filled"
 Center3D="740.71 135.64 0"
 MajorAxisEnd3D="755.78 135.64 0"
 MinorAxisEnd3D="740.71 150.71 0"
/></group><group
 id="71178359"
 BoundingBox="575.58 212.76 603.71 231.89"
 Z="4261"
><graphic
 id="71178360"
 BoundingBox="602.15 230.33 577.15 214.33"
 Z="4260"
 color="10"
 IgnoreWarnings="yes"
 GraphicType="Rectangle"
 RectangleType="Plain"
 FadePercent="300"
 Center3D="589.65 222.33 0"
 MajorAxisEnd3D="602.15 222.33 0"
 MinorAxisEnd3D="589.65 230.33 0"
/></group><group
 id="71178363"
 BoundingBox="574.35 356.52 602.48 375.65"
 Z="4265"
><graphic
 id="71178364"
 BoundingBox="600.92 374.09 575.92 358.09"
 Z="4264"
 color="10"
 IgnoreWarnings="yes"
 GraphicType="Rectangle"
 RectangleType="Plain"
 FadePercent="300"
 Center3D="588.42 366.09 0"
 MajorAxisEnd3D="600.92 366.09 0"
 MinorAxisEnd3D="588.42 374.09 0"
/></group><group
 id="71178407"
 BoundingBox="768.08 358.99 796.21 378.12"
 Z="4291"
><graphic
 id="71178408"
 BoundingBox="794.65 376.56 769.65 360.56"
 Z="4290"
 color="17"
 IgnoreWarnings="yes"
 GraphicType="Rectangle"
 RectangleType="Plain"
 FadePercent="300"
 Center3D="782.15 368.56 0"
 MajorAxisEnd3D="794.65 368.56 0"
 MinorAxisEnd3D="782.15 376.56 0"
/></group><group
 id="71178417"
 BoundingBox="714.27 171.16 764 185.86"
 Z="4300"
><t
 id="71178413"
 p="714.27 181.96"
 BoundingBox="714.27 172.71 764 185.86"
 Z="4296"
 color="10"
 Warning="Chemical Interpretation is not possible for this label"
 LineHeight="auto"
><s font="21" size="10" color="10">E</s><s font="21" size="10" color="10" face="32">red</s><s font="21" size="10" color="10" face="1"> (A/A  )</s></t><graphic
 id="71178416"
 BoundingBox="753.77 172.94 757.48 173.32"
 Z="4299"
 color="10"
 GraphicType="Symbol"
 SymbolType="RadicalAnion"
><represent attribute="Charge" object="71178413"/><represent attribute="Radical" object="71178413"/></graphic></group><group
 id="71178418"
 BoundingBox="689.59 365.52 739.32 380.21"
 Z="4303"
><t
 id="71178419"
 p="689.59 376.31"
 BoundingBox="689.59 367.06 739.32 380.21"
 Z="4301"
 color="10"
 Warning="Chemical Interpretation is not possible for this label"
 LineHeight="auto"
><s font="21" size="10" color="10">E</s><s font="21" size="10" color="10" face="32">red</s><s font="21" size="10" color="10" face="1"> (A/A  )</s></t><graphic
 id="71178420"
 BoundingBox="729.09 367.29 732.80 367.68"
 Z="4302"
 color="10"
 GraphicType="Symbol"
 SymbolType="RadicalAnion"
><represent attribute="Charge" object="71178419"/><represent attribute="Radical" object="71178419"/></graphic></group><group
 id="71178426"
 BoundingBox="880.86 340.72 914.22 353.87"
 Z="4307"
><t
 id="71178427"
 p="880.86 349.67"
 BoundingBox="880.86 340.72 914.22 353.87"
 Z="4306"
 color="11"
 Warning="Chemical Interpretation is not possible for this label"
 LineHeight="auto"
><s font="21" size="10" color="11">E</s><s font="21" size="10" color="11" face="32">cathode</s></t></group><group
 id="71178431"
 BoundingBox="633.74 225.15 690.97 238.30"
 Z="4313"
><t
 id="71178432"
 p="633.74 234.40"
 BoundingBox="633.74 225.15 690.97 238.30"
 Z="4310"
 color="10"
 Warning="Chemical Interpretation is not possible for this label"
 LineHeight="auto"
><s font="21" size="10" color="10">E</s><s font="21" size="10" color="10" face="32">onset</s><s font="21" size="10" color="10" face="1"> (A/A  )</s></t></group><group
 id="2096070020"
 BoundingBox="1803.38 68.66 1835.86 101.51"
 Z="5548"
><graphic
 id="2096070021"
 BoundingBox="1825.54 93.91 1819.34 70.23"
 Z="5546"
 color="1"
 GraphicType="Rectangle"
 RectangleType="Filled"
 Center3D="1822.44 82.07 0"
 MajorAxisEnd3D="1829.92 84.98 0"
 MinorAxisEnd3D="1818.06 91 0"
/><graphic
 id="2096070022"
 BoundingBox="1815.01 99.95 1814.37 85.51"
 Z="5547"
 color="1"
 GraphicType="Rectangle"
 RectangleType="Filled"
 Center3D="1814.69 92.73 0"
 MajorAxisEnd3D="1819.72 95.37 0"
 MinorAxisEnd3D="1809.98 97.31 0"
/><embeddedobject
 id="2096070023"
 BoundingBox="1804.32 81.84 1818.05 95.57"
 Z="5545"
 PNG="89504E470D0A1A0A0000000D4948445200000412000004120803000000258629F400000033504C5445000000BF222FBF222FBF222FBF222FBF222FBF222FBF222FBF222FBF222FBF222FBF222FBF222FBF222FBF222FBF222FBF222FCE3AC2540000001074524E530040C010F060A020E08030D050B0907034B1B7C2000027704944415478DAECDD5B8A84301086D1EAFB8586CEFE573B199831417D53C1C4F3ADE240FD50A145BD9326DDA2916E4993428BBA278D7B462B3D93C69D434B7A244142579D42900009820448A882044102246CD5355A09122021021236EF158D744A82848084ADBB5EA291CE499000097341822001124A90204880842A48D05F9F10244082DA5B94EC33488084CE6A6651B2D3200112FA0A122021070982044818820441C24A5DAE4990D05390B0AC571224F4142440420E12040990300409820448A883044102246CD6231AC9B108127290B075F768248B1248888084D920419000094390204880843A48102440C21024E8BF6F08121224A8B945C93E830448E8AC6616253B0D1220A1AF2001127290204858A76F1224F41424F81A9683044182D7A25590204880841224081220A10A120409905082044102248C3AE06B518B1248F80D12E63AE26B518B1248C841C23448102440421524081220A10409820448A8820435772CDA699000099DD5CCA264A7410224F4152440420E1204099050820441C23A7D9220A1AB20C16BD194204190E0B5681524081220A10409820448A88204410224D41DF36B98631124E42061AE43BE16B52881841C244C8304410224942041900009559020488084122468E81D82841FF6EE25D5811886A2A0C7EF9378FFAB8D476D419C59072CB9CE2A0A24B890A0741F259B06099050AC341F259B060990502B48808411240812EEE9BF0B122A050956C346902048302D3A83044102248420419000093348102440420812040990103A7435CC4709243448F8D481D3A23E4A206104098B20419000092148102440C20C12040990108204653B166D1A244042ADF27C94EC19244042B12001123A2408122021060982847B7A744142A520C1B4E808120409A645AF20419000093148102440C21524081220E17B3D5A927EBA20A141C2B223A7457D9440C20812561D392DEAA304125A83846590204880842B48102440420C120409907005094AF751B269900009B5CAF351B267900009C582044818418220011266902048B01A168204418269D11924081220210409820448984182200112429020488084D891AB618E459030828465474E8BFA2881841124BC0709820448984182200112429020488084192428DFB168D32001126A95E6A364D32001128A050990D03B2408122021040982847BFAED82844A418269D1112408124C8BCE20419000092148102440C20C12040990F0B5FE5A929E5D90D01A242C3A7335CC4709248C2061D591D3A23E4A5EECDD396E43311044C1019C799179FFD39A81A5194054A60F70A9778A0A1A6848E841C27390204880840C120409905082044102246490A0F5162593060990B057CB2C4A260D122061B32001125A830441022494204190E0352C830441826BD112240812202183044102249420419000091924081220E1B27E6391BE9B20212061D891D7A21625901001092F3AF05AD4A204127A903008120409905082044102246490A0FFBE4290D02041CB2D4A260D122061AFD65994CC192440C26641022434481024BCA98F2648D82A48702DDA204190E05AB40609820448780409820448A841822001122E6B1924FC34414240C2A8235FC32C4A20A10709C38EBC16B52881840848180409820448A841822001121E41822001126A90A0D5162573060990B059CB2C4A260D122061AF2001127A902048808412240812BC8665902048702D5A820441022464902048808412240812202183044102245CD6672CD2AD0912222061D091D7A2162590D0838461475E8B5A9440420F129E83044102246490204880841224E8DE2D040990A0F5162593060990B057CB2C4A260D122061B32001125A830441022494204190E05A34830441826BD11224081220218304410224FCB177EF3811C03014455DD08134D9FF6A4901B187091D48F99CBB8A23D9D22B41822001123248102440C27337AE8639164142F42061DA8DD3A23E4A202102125E83044102249420419000091924081220A10409DAEE58B46890000987B5CD47C9A24102249C152440420F1204099090418220C16A5809120409A64533481024404209120409909041822001124A9020488084FFEA2D76E9BD091220E1972E9C16F55102093D489876E5B4A88F12488880845990204880840C120409905082047DF511820448D07E1F256B0609907058DB7C942C1A2440C259410224F4204190000923481024580DAB418220C1B4E808120409905083044102248C20419000093548102440C25357AE86391641420F12665D392DEAA304122220611A24081220610409820448A841822001124690A0EF1E21486890A0ED3E4AD60C1220E1B0B6F9285934488084B3820448E8418220E16F7A3441C249418269D11E2408124C8B9620419000091924081220A10409820448C820419000093FBA705AD4470924440F1266DD382DEAA304127A90F01A24081220A10409820448C8204123488084D62041DB1D8B160D1220E1B0B6F9285934488084B3820448E841822001123248D0277BF78E1A41104351B402470336B5FFD55A30D0D2D0355907F5397715072478906035AC04098204D3A21924081220A10409820448C820419000092548102440C24747AE86391641420409C34E9C16F55102091124DC830441022464902048808412240812202183045DBD9A200112B4DC47C9A44102246CD6321F2593060990B057900009112408129EE9B70B12760A12AC8645902048302D9A41822001124A90204880840C12040990508204410224D4CE9C16F55102090D12BE75E0B4A88F12488820611024081220A10409820448C820419000092548D06AC7A249830448D8AB753E4AE60C122061B32001123A24081220A10609828467FAEB82849D8204D3A2112408124C8B5E41822001126A90204880842B48102440C26747AE86BDBA20A141C2B023A7457D9440420409F70E45828F1248680D12864182200112AE20419000093548D0BB9F2648E81D12B4DA47C9A4410224ECD53A1F2573060990B059900009112408129E09122061AF20C16A5804098204D3A21924081220A10409820448C82041900009254810244042EDC8D5301F25901041C2B023A7457D9440420409F720419000091924081220A10409820448C82041EB1D8B260D12FED9BB97D40682188AA282CC1227A9FDAFD6356AC9B8866EA8CFB9AB3820C18384BD5AE6A364D2200112360B1220A1354810244042091204099FE9A70912760A124C8BF6204190605A3483044102249420419000091924081220E1B61EB148FF4D9010010983CE9C16F55102093D481875E4B4A88F1248E841C27B90204880840C120409905082044102246490A0F53E4A260D122061AF96F9289934488084CD820448680D120409905082044182D5B00C120409A6454B90204880840C12040990508204410224649020488084978E5C0D7B34414240C2B023A7457D94404204248C3A13093E4A20A1070983204190000925481024404206095AEE5834679000099BB5CC47C9A4410224EC152440420F1204099070050982840FF5D504095B0509A6451B2408124C8BD620419000095790204880841A24081220E1B69641C26F132404248C3A7235CC470924F42061D891D3A23E4A202102120641822001126A90204880842B48102440420D12B4DA47C99C4102246CD6321F2593060990B0579000093D48102440420912040956C33248102498162D418220011232481024404209120409909041822001126EEB3B16E9AF0912222061D091D3A23E4A20A10709C38E9C16F55102094FF6EE283741288AA2E88BA069C0AAF31F6D69D28697487F9A18EF81B526E10E1CB90B91F04C24201244C24A24201244424724F0EBD610092281BC454951224124EC4BCCA2A4289120127646248884C7432420124442472420129C165D89044482D3A21D91804810092B91804810091D9180481009AF32B7142241242C44C2A6235E0DF3B248247C13099B8E785AD4A24424B426129E8904448248E88804448248588904448248E88804E2162545890491B033318B92A2448248D81791201216220191201256220191E06A58472420129C165D8904448248E88804448248588904448248E888044482487895B1A5981F880491F087039E16B52811090B91B0E990A7452D4A44426B22618B48402488849548402488848E48E0C7B521124402798B929A448248D899984549512261C37C7AB34F91F07FA7778BF9451109392691906BCCFEE6A348A8E82C12824D2D99D3A215DD3C490816FE28C369D1824E5E37040B3F1E21120A9A0791902B7D262512EA19279190EB2366D12212625C6D12728DD98F16454245772F8B82A54FA945423D178B9260D91B259150D13C88845CE12F1B444241E3201272CDE18F1645424193D969AEF01DB348A8E8ECBF29C1D25F3688847A6EFE9B122C7CC72C120A3AF9036BB0F8478B22A19C791009B9D277CC22A19E711209B9F25F36B4767F50CAD5572E72C5EF989D16ADE7EE5358C1D277CC4E8BD673F129AC60F7B60322A194791009B976F0B2412414F3C5DE1DE5460A03401005D9CC26B04C72FFD3463982F34375ABDE21500937660E232157C3AB452301E6DC568C6F81E4FC06C8488871B82809D670D86024B0BC5D9404CBDF311B0934B7B3D360EFAD829100720D232157C18ED9488099A79190ABE3B0C14840D9FD362557C58ED94860F9F203D6600D3B662381E5E507ACC12A76CC4602CAE52D17C12A76CC4602CA1C4642AE96578BFE358C639E4642AE8E1DB3BF164539BC0A2B58C961839100F2F6BECC601D3B662381E4F6BECC60253B662301E41A4642AE921DB39100324F0F8B72D51C3618091CBB8B925C2D3B662301E4CB4549B0961DB391C0F172761AAC65C76C24705CCE4E83D5EC988D048C398C845CD756C4484098A79190AB67C76C24601C7EC09AABE9B0C1488078FB016BB09E1DB39140717BCB45B09E1DF3AFFB5BCFBB869190EBDE9AF86B5182791A09B98A76CCFE5A9462F72AAC5C5DAF168D0484C3FB3283ED5B152301E0E57D99C19A76CC4602C3E5A5DAC19A76CC4602C3C7705192AB6AC76C2420CCD34549AEAA1DB391C070383BCD5576D86024107C3A3B0D56B5633612106EBF4D09D6B563361208AE6124E4EADA311B0904F39F9190AB6CC76C2410EC7EC09AABEED5A291F0BCC35B2E8295ED988D048097B75C042BDB31FBD73080CBABB082B5ED98FDB5E8F33E869190AB6DC76C243C6F9E4642AEBA1DB391F0BCC3FB3273151E3618097F82D8311B09CFABDB311B098FBB3D2C0AF6B9153212FE00B37B7351B288F43C873212D64176CC46C23AD4F31CCA485806DABD19096B50CF7328236119E8E59491B086F53C8732129681766F46C212D6F31CCA485806DABD19094B60CF732823611166C76C242C633DCFA18C8455A4DD9B91B004F63C8732121EF4DF5B2E7255EE987F19096B50BB3723618DAF167FD8BBA3E40481200CC22418AD92A8DCFFB451CBE7DDD93C40CFD0DF21A63AF047FC6A18DAD99FC24AACE48ED94F8BFE0369F766240C73C76C24609D2E46425E3577CC46C2AEAEFE5E665E3577CC46C230D8C32923618C3B662301ECECA224B1AA2F1B8C84FD7CBB2849ACE88ED9481805DBBD190963DC311B095CA7AB919057D51DB391308EB36336120610EF3994913082B67B3312E27CB46824A09DFD07D6C4CAEE988D8441B4DD9B9130C61DB3914075BA180979D5DD311B0963503B6623210E79CFA9965541BC8753464214F19E43F969D128DEA34523210A79CFA9FCB468186CC76C24C421EF3994911045DCBD190921CC7B4E65244401776F46420CF39E43190971AC1DF3CB63551FF49E53190941C8DD9B8B9210E63D87321262980FA75C948440EF39949110C3DCBD190901D47B0E65246CEF341B097995DE311B0961D0DD9B9110E28ED94840FBF17F53122BFEB2C148D8C1DD7F604DACF68ED9480863EEDE8C84101F2D1A0964CB6C24E4557CC7FC745D1500DDBD190931EE98FD6A18D8AF3F859557F51DB39F16DDC1C39FC24AACF88ED94888E13E9C321222DC311B0960CB6C24E455FF6583911043DC311B0911E07B0E65240460776F2E4A02DC311B09643F2E4A12ABFFB2C1480822EE988D843EF43D873212FAB8BB3723A1CB478B4602D9321B0979D5DF311B0921E0DD9B91D086BEE75046421F77F7662434C1EF399491D0C7DC311B095DEC7B0E652474A01F4E19096DEC7B0E652434C1FF1435125AE0F71C6A5ED586DD311B093DF07B0EE5A745DBD8BB3723A1817ECFA1FCB468077AF7662434C1EF399491D043DD311B091DF47B0E65246CE7363D190949DDA78330125AE80FA76EAB1ADC311B09649FDD9B8B92948EF2B2C148D8D0D7F4E6A224A383EC988D841EF8EECD486873C76C24809DA7372321A583EC988D840D2DD38B9190D34176CC46420F7DF76624B4F868D14800FB3C9C3212FED8BBC3DC2682200AC213C08124C6DAFB9F160545B177B7C7F9E5E8D5767D6740AD62FC6091BAEC988D842FC4EFDE8C847BDC311B09C12EE33F2301A9CB8ED948F84AF28ED948B80770CF53F9D5B019C0E3949170873B663F2D1AECF369D148006AF4638391704FF88ED9489843DCF35046C21460F76624CCB9633612823D8F0F4602509F1DB391704FFA8EF9DD65518171CF5319093380DD9B8B921AE39E8732124A90C729172515C83D4F65244C10766F46428572CF4319095380DD9B915081DCF35446C24CFA8ED9489881DCF35046C20462F766245420F73C95915081FC55D448A850EE79282361227EC76C244C50EE792A23A102799C32120A987B1EEABCA800D9BD19093577CC7E5A34D86AF76624C034DB31FB69D16FF0E7E7B83212609AED988D8419C8E394915072C76C24243B8D1B46024BBF1F1B8C84877B190F64246C81EE792823A1C6D8BDB928A9B963361262ED766F2E4A40DAED988D8487FBF57BAC180924ED76CC46C20466F76624ECF8B46824443B8D352381A4DD8ED948A871766F46C29E3B662321D8DBD8301240FAED988D840A65C76C24ECA1EE7928236107F4386524ECB8633612929DC6969180D1F2C706BF1A56A0EC988D842DD83D0FE5A745F738BB3723E116EC9E8732127640BB3723610576CF4319091B981DB391B005BBE7A18C840DD4EECD48B845BBE7A18C8435D6E3D4DBA24FB47B1ECA48D840EDDE5C94DCC0DDF35046C21A6BF7E6A2E40A77CF4319092BA41DB391B086BBE7A18C8415D8EECD48B8C2DDF35046C2C39C47C1486068BA633612B668BB3723E1864F8B4642B4E7513112189AEE988D841DD8EECD485873C76C24C49AECDE8C0484AE3B6623E1815E47C9482068BB637EF7FA94673980D3F80E4F790EF12F2EBAEE98531DE10F55DBDDDBB82C7C7D7F6C0875801AFE31DA3AC0C76AFBDEF3500778F0ECBB7B3B42E2F5DD31A7E29767E3DDDBF8BBD035BEE7A9F8E5791E6DF113AFF33D0FC52FCFC6BBB7F1B2D0F9B41807FFB8D8FA710AFFDF4076BEE7A1FEB17727B77544411443BF879507A9F38FD61B0B3014C13D2E32880B3651E8C79BE7E5BBB7D7AF07E7F01DF32C7A5C3C7DF7C6C7C5D37BBE8A1E174FC7295DF16EEFF9287A5CBC1DA7F4B8787ACF57C1E3E2E9B4C8C7C5DB7B3E0A6E9E87EF98FF83B8787CCF47B1E3E2F5BB373B2E1EDFF35568F3BC7EF7662BDEF53D1FC536CFC377CC7E5CBCBEE7ABD0E679FEEE8D56BCEB7B3E0A6D9EE7E314AD78E7F77C14D93CBB7B9315EFFC9EAF029BE7F7F38BF0ED7169CF4791CDB338F5FEB074C7BC0A6C9EDDBDC98AD79E8F02C7C5B7D779E03FEDB7E7ABB871B1BB37F989A0D2E22CAC7916A7E4B8D89ECFC2C6C5EEDEE4B8D81DF32E6C5CECEE0D56BCF67C17362EBEBFC28D8BEDF92E6A5C2C4EC971B13BE66150F32C2DCA71B13D1F0635CFEE98E5B8D89E2F839A67710A56BCEE989741CDB3BB3759F1DAF3654CF3EC8E5956BCF67C1AD23CBB7B9315AFB4380D699EC529F9399EF67C1BD13CBB7BFBE0E7E3D19E6F439A67776F7FF9F178B4E7E38871B13B6659F1DAF371C0B8589CFAE01BF8D6777B3E0E1817FB1495E3627BBE8E679EDD31CB71B13D5F078C8BC529382EB6E7F37871B1BB3759F1DAF379B8B8D81DB31C17DBF37938F3FCFD0A372EB6E7FB68E6599C92E36277CCFB68E6D9DD9BAC78ED3980669E5F5EC12A5E7B2E809967776FB2E275C70C809967776FB2E2B5E7029679FE7CC5BF7C7D24DA7301CB3CBB7B939FE3292D1250E6599CFAC4DB03D19E1B5071B1BBB74F508AD79E135071B1BB3759F1DA7303292E76C72CC7C5F6DC408A8BC529392E76C78C00996769518E8BEDB9021417BB6386E3627BAE00C5C5EEDE64C5EB8E59C131CFEEDEE4B8D89E3330E6D91DB31C17DB7306C63CBB7B9315AF3D7750CCB338252B5E7BEEC09867776FB0E2FD61EF4E6E2200A220860E8BC40E9D7FB42430C01CEB213B8892DBFA52B7E7108A7976F7768D8F63D09E4320E6D91DB3AC78ED3904629EDDBD5DE5E510B4E712465CEC292A7FC7D39E4B20E6D91DF355DE8F407B4E61C4C5E2941C17DB730A222E76F7262B5E77CC14445CECEE4D8E8BEDB98510179F8B53705C6CCF2D04F32C4EC971B13B660C212E9616E1B8D89E6B00E6F9720957F1DA730CC03CBB7B93E36277CC1AFBE6D9DD9BAC78EDB9C6BE793E3E5D8255BCF69C63DF3CBB7B8315AFB4E8316F9EC5A99F7938EBB4E71CF3E6D9DDDB2F7C9D71BA63F65837CFEEDE64C56BCF3DD6E36277CCBF7177B669CF41C6E362714AFEEBBB3B669171F32C2DC271B13D17198F8BDD31CB71B13D17D98E8BDDBDC98AD79E8B6CC7C5EEDEE4B8D89E934CC7C5EE98E5B8D89E9B4C9B67776F705C6CCF4DA6CDB33825C7C5F6DC64D93CBB7B9315AF3D375936CFEEDE64C56BCF5186CDB33B6659F1DA73955DF3ECEE4D56BCF65C65D83CDF2FC17EC7D39EB3EC9A67776F7FF37656292DAAEC9A6771EA6F5ECF2AED39CB6C5CECEE4D56BCEE985D56E362776F37F0B0FAD7777BEE321B178B53705C6CCF6156CDB33825C7C5EE985D56E36269518E8BED39CC685CBCBF84AB78EDB9CC665CECEE4D8E8BDD31CB6C9A67776F725C6CCF6936CDB33B66382EB6E7349BE6D9DD9BAC78A5459A49F32C4EC98AD79EDB2C9A67776FB2E275C76CB3689EDDBDC98AD79EE32C9A6771EA56EECF1CED39CEA27916A7E4EF78DA739C41F32C2DDECCE799A33DD7D98B8BDD31DFCE9EE2B5E73A7B71B1BB3759F1DA739EB9B8D8DD9B1C17DB739EBDB8D81D331C17DB739F39F3ECEE4D8E8BEDB9CF5A5C2C4EC971B13DF7598B8BDDBDC98AD79EFF03C6CCF39BBD73BB6D200682D8E5F111C7B1ADFEAB4D0BDEB30171066411038A5840DF2E42705C74CF1B8099A7712A382E7AC7DC00CC3CBD7B4B563CF7BC019679DE0FC9553CF7BC0196797AF796AC78A6C50A50E6699C1A725B20DCF30E48E6E9DD5BB2E279C7DC01CA3CBD7B1B72591CDCF3124871F17148EE773CEE790724F3344E4DF95B1CBC632E0114174D8BC971D13D6F811317BD634E563CF7BC05505C344E05C745EF986BE0C445EFDE92E3A27BDE02C73CBD634E8E8BEE790D98B8E8DD5B725C342DF640314FE354B2E2B9E73D50CCD3BBB7E4B8E89E1741314FEFDE8215CF3D2F82629EDE31272B9E7B5E04C43C8D53C98AE79E37C1304F9FA2A7F85A08DCF32618E6E91DF3391E8B807B5E05C33C8D53C18AE79E57C1888BDEBD9DE3631170CFAB40C445EF9893FFFA76CFBB2098E7ED90DCB8E89E7741888BC6A9E4B8E81D731980B8E8DD5BB2E2B9E76510E2E2C721B171D13D6F031017BD7B4B8E8BDE31B7B1DF3CBD7B4B8E8BEE791BFBE3E2F590DCB8E89ED7B1DD3CBD7B4B563CD3621DDBCDD338951C17DDF33EB69BA7776FC98AE79EF771CE3CBD7B43B05DF1DCF33ECE99A777CC0CE68AE79E0BDB3C8D532F715D73BC6316B0799A165FE2770D71CF056E9EDE31072B9E7B5EC93C2E7AF786E1EB7B8DF18E59C071D1BBB7E4BFBEDDF34AC6E6E91D3388595C74CF051E17BD7B4B8E8BEE7927B3B8689C6231523CF75CE871D1BBB7E0B8E89E97328F8BDEBD7118C545F75CE0E6E91D73725C74CF4B999AA7776F244671D13D17B679FA144D563CF7BC96A1797AC74C62A278EEB9C0CDD33895AC78EE792D23F3F4EE0DC64CF1BC6316B0797AF796FC1D8F7BDECB2EF3FC314EBD81FB7A16F75CD8E6699C7A0B13C5F38E59C871D1B418AC78EE79339BE2E2E59037F0B99EC33DFF67EF6E50A38882280A3F4D40D4687AFFAB1582D1C9A47F5E2033DCEAFACE228AC3E142213C2EDABD558E8B76CC67E623E669F796C66C5C74CF911D171FBF0D948D8BEEF9A9F9405CB47B8B635AF1A44544C74571AA725C74CFCFCDB479DABDE5311F17ED98116C9E766F95E3A27B7E7226CDD38E399229C573CF916D9EE25465C5B3633E3BB3E6292D2632A178EE39D2CDD38EB9B2E2B9E76767DA3CEDDE02F9BE1CE29E23DC3CEDDE2ABFE371CF4FCF9C79DA3167F2B41CE29E233C2EDABD7D22BF9623DC7384C74571AAB2E2B9E7E7672A2EDABD85721817DD7384C745BBB751382EBAE70D98304F3BE6580EE3A27B8EECB868F7360AC745F7BC05F78D8B4F036515CF3D6FC1B179DABDE5721817A545449BA7383546DDB8E89EB760C23CEDDE6299513C3B66C49AA7DDDB187515CF3D6FC23DCD539C1A7515CF3D6FC291798A53C93C2F07D83123D83CA5C5178A2A9E7BDE843B9AE7D7814FE6CBB2837B8EECB868F7F69792EF78EC98DBB06F9E766FD13C2CDBB8E7088F8B76CC2FD48C8BEE791FF6E3A2DD5B367B8A272D223A2E8A53AF548C8BEE791FF6E3A2DD5B364771D18E19A9E669F7F64AC5B8E89E3762372EDA3187B31517DD73A49BA738F54A45C573CF1BB16D9ED2623E5B71D13D47B879DA31FFA79EE2B9E7ADD8344FBBB77C3614CF3D47B879DABDFDA3A0E2B9E7BDD8314F3BE6787E2E2BB8E748374FBBB71BF16359C53D47B6798A531794533CF7BC191B71D1EEAD020F6BEF78DC7384C7C54717E10DB57E7DBBE7DD58374FBBB71AACC7453B6644C745BBB737148B8BEE79376E1F177F0F5C504CF1DCF376ACC745BBB712ACC7456911C971519CBAA2545C74CFFBB16A9E766F45588F8B76CC08364FBBB72B2AC545F7BC21B736CFE7814B6A299E7BDE90F7E6294E956155F1EC98116C9ED2E2359514CF3DEFC89A79DA3157E15AF1DC73849BA738F587BD7BD14924888200DAAE2EA2E8C2FF7FEDF21266C263C64449DDF4391F71535DA9A42FD4F98EC78EB94B97C9D3EEAD8E7F9B31F79CECE469C7FCCBC611CF3D27BC5CB47BBB5028E2A916FBB4D88C29A72AF9B31970CF092F17EDDEAE28532EBAE79DBA489E766F850CCB45F79CF472D18EF9AA22E5A27BDEA971B9A89CAA6514F1DC73B2CB454FD19B0A948BEE79B7C6C9D38EB99461B9E89E139E3C955337542817DDF37E8D92A7DD5B318388E79E939D3CED98AF2A12F1DCF37EFD56F2FC6C5C5522E2B9E71D3B274FE55439C38867C74C72F2B47B7B88B7CD917B4E78F27C6ADC12FF1D8F7BDEB341F2B47B2BE7637366C74C70B968F7F6189F9B03F79CEC7271D5B8A140C473CFBB762E17EDDEEA39978BAA4582CB45E5D43DE9E5A27BDEB753F2B47B2BE85C2EDA31135C2EDABDDD115F2EBAE79D3B958B76CCF51C229E7B4E76F2544EDD935E2EDA31F7EE903C558B35EDCA45F79CF0E469C77C4F78C473CFBB77489E766F351D239E1D33C1C9D3EEED9EF488E79E776F9F3CED988B5ABBE7B4969D3CEDDEA624473CF79C57E554614FEE393BC9E5A2DDDBA4DCEF78DC738EC9D3EEADA667F79C9DE072D18E794A72B9E89EB32F17EDDECA5ABAE7ECC4968B9EA233C4968BEE398772D18EB9AC857B4E6BC1C95339352DB75C74CFD9FAB07B2B6C6DC7CC4E6AF2B47B9B2136E2B9E7FC74F25C2AA7A6C5968BEE397B6BE554610B3B66B65293A76A718ED088E79EF3E3C9F3AD312936E2B9E71C2CECDE0A5BD931B395993CEDDE1EEFDD3DA7B5D0E4F9F2DA982133E2B9E77C59DABDD5F5FCA25A642BB25C544ECD95F8D7B77BCE9785DD5B612B3B667602CB45BBB7B912CB45F79C93B51D73610BF79CADC0725139355F5EB968C7CCD9936AB1B0BFEE39AD25264F3BE66F882B17DD7386C9D3EEADAE77F79CFFECDD4B6EDB401004D096A90F654BE2FD6F1B46DEC48E16A63100AB81F70E51E8291430ABBCCBD3EEEDC7024F3C79CEBF3EEC98FB9A8EF29C0ABC3CEDDE7E2EEEC493E77C71564E35F621CFA98ABB3CEDDEB648FB8E479EF3C5C9EEADB1873C67157679DA31EFE728CFA90A2B17EDDEB6483BF1E439C3CBC55BB1973779CE5352B968F7B64958B9A85AE49B9372AAB1873CE7AFA472D1EE6DABA472D18E99EFDEEDDE1A3BC973AAB2CA45E5D42FA4948BF29C17E5A272AAAF8B1D33ABA4CB53B5B85D4EB928CF197D79BE151B05958BF29CFF5DECDE1A3BD931B3CAB93CEDDEB6CB39F1E439AF1CED98FBBAC873AA822E4FBBB7ED724E3CD522AFBC29A71A9BE539553197A7DDDBDE6E76CC54C55C9E766FBBBBCB733E45948BCAA95F4839F1E439AF9D94538D5DE5394F11E5A26A717FB33CA72AE4F2B463DEDF4D9EB3CA2817EDDE02DCE5399FF62F17EDDE025CE4394F09E5A21D7380AB3CA72AE3F2B47B4B30CB73AA222E4FE554829B3C67957079DABD45B8CB73560197E7512224B8C873560997A7722AC2D58E99AA84CBD3EE2DC32CCFA984CBF3512438C87356FB5F9E766F21CEAA45AAF6BF3C9553212679CE6837BBB7C6163B6656BB978B766F296679CED3BEE5E2526438C87346BB2AA71A3BDB3133DAAC5AEC6B92E78C76B3636E6C91E78C76B77B6B6CB66366B0C9EEADB1833C67B4C58EB9B1B33C67B4D9EEADAF49B5C86807E554638B3C67B4B3DD5B63B33C67B0C9EEADB17779CE688B1D73636779CE68B372AAAFE928CF19ECE029DAD8499E33DAD98EB9B10F79CE6093DD5B63EFF29CD116BBB7C6FEB06B2F370A0351104501FFDA609BFCB39D0466C1A2162EE99C204ADD4F77B5E7A40D1D73AF69B6E7FC2C7F5C3C1FDCCB62CF495B1DA78A7D74CC844DBAB7626F7BCECFF22FCFE7839B59ED39691FDD5BAF69D63113F6D6BD155BEC3969EBCF5FD107B7F3B1E7844DB3EEADD7DB6991B4C571AAD865CF49FBE8DE8ACD3A66C2DEBAB7628B3D276DD531177BD973C2A6D971AAD7A663266D715A2C76D973D23E3AE662B33D27ECAD7B2BB6E898495B756FC55EF69CB069D631F7DAEC39698BEEADD865CF497B394E159BED39619BEEADD862CF49BB746FC55EF69CB459C7DC6BB3E7A42DBAB762973D27EDE52B5A6CD873C2361D73B1C39E9376394E153BED3969B3EEADD7A663266DD1BD15DBED393F481E1787E3D49D0D7B4ED8E63855ECD0319376392D163BED393F081E17F70737B6D973D216DD5BB15DC74CDAA97B2B36EC393F88BD3CE7EDC19D1DF69CB45DF756EC745A246D384EF5DAEC396987EEADD8AE6326EDD4BD151BF69CB04DC75CEC69CF49DB1DA78AAD3A66D286D362AFC99E9376E8988B7DED3969A7EEADD8B0E7846DBAB7624F7B4EDAAE632EB6DA73D286EEADD764CF493B1CA78A7DED3969A7EEADD8B0E7844DBAB7624F7B4EDA57C75C6CB5E7A40DDD5BAFC99EF39FFCCBF378D0E06BCF495B756FC586D3226193E354B1B73D27EDAB7B2BB6EA98F96BD70E6E1C87A1200A7A2D5294255B9B7FB693808E7D69A02A8807F2A3D30EBBB75EDBD0731EA48F8B8E532DA69E93B63B4E15BBEC9809DB9C168B9D7ACE83F071F1FDA2C5AEE7A41D766FBDB661C74CD83FBBB76253CF49DBED988B5D7A4ED866F756EC745A246D3A4E15DBF59CB4CBEEADD736EC98093BEDDE8A4D3D276DB7632E76E93961DB709CEA75EA3969D369B1D8ADE7A45D76CCC5869E1376DABD159B7A4EDA6EF756ECADE7846DC38EB9D7D273D2A6DD5BB15BCF49BB1CA78A0D3D27ECB47B2B36F59C07A1E3E250843A6F3D276C1B766FBD961D3369D3EEADD8ADE73CC8BC3CEF1775869E13B6ECDE8A4DA745D26EC7A9626F3D276DD8BDF55A76CCA44DBBB762B79EF320F1F2FCFFA2D0A1E7842DC7A9625F3B66D26EA7C5623F3D276DD831F75A7A4EDAB47B2BF6B16326ED6DF756ECD073C2961D73B1AF9E9376DBBD15FB392D92361CA77A2D3D276DDABD15FBE839693FBBB762879E13B6EC988B7DF59CB48FE354B19F9E9376F88AF65A7A4EDAD78EB9D847CF49FB394E155304E2ECDE8A2D3D27ED0FDBF350C6EF2E52060000000049454E44AE426082"
/></group><group
 id="2096069466"
 BoundingBox="1815.79 338.30 1862.24 349.95"
 Z="5815"
><t
 id="2096069467"
 p="1815.79 347.50"
 BoundingBox="1815.79 338.30 1862.24 349.95"
 Z="5814"
 Warning="Chemical Interpretation is not possible for this label"
 LineHeight="auto"
><s font="3" size="9.95" color="0">41% (</s><s font="3" size="9.95" color="0" face="1">10q</s><s font="3" size="9.95" color="0">)</s></t></group><group
 id="2096069438"
 BoundingBox="1918.21 338.30 1962.46 349.95"
 Z="5817"
><t
 id="2096069439"
 p="1918.21 347.50"
 BoundingBox="1918.21 338.30 1962.46 349.95"
 Z="5816"
 Warning="Chemical Interpretation is not possible for this label"
 LineHeight="auto"
><s font="3" size="9.95" color="0">71% (</s><s font="3" size="9.95" color="0" face="1">10r</s><s font="3" size="9.95" color="0">)</s></t></group><group
 id="2096069542"
 BoundingBox="2023.18 338.30 2069.09 349.95"
 Z="5819"
><t
 id="2096069543"
 p="2023.18 347.50"
 BoundingBox="2023.18 338.30 2069.09 349.95"
 Z="5818"
 Warning="Chemical Interpretation is not possible for this label"
 LineHeight="auto"
><s font="3" size="9.95" color="0">46% (</s><s font="3" size="9.95" color="0" face="1">10s</s><s font="3" size="9.95" color="0">)</s></t></group><group
 id="2096069359"
 BoundingBox="2031.21 235.64 2074.35 247.29"
 Z="5823"
><t
 id="2096069360"
 p="2031.21 244.84"
 BoundingBox="2031.21 235.64 2074.35 247.29"
 Z="5822"
 Warning="Chemical Interpretation is not possible for this label"
 LineHeight="auto"
><s font="3" size="9.95" color="0">62% (</s><s font="3" size="9.95" color="0" face="1">10l</s><s font="3" size="9.95" color="0">)</s></t></group><group
 id="2096069323"
 BoundingBox="1590.69 386.47 1637.14 398.12"
 Z="5825"
><t
 id="2096069324"
 p="1590.69 395.67"
 BoundingBox="1590.69 386.47 1637.14 398.12"
 Z="5824"
 Warning="Chemical Interpretation is not possible for this label"
 LineHeight="auto"
><s font="3" size="9.95" color="0">67% (</s><s font="3" size="9.95" color="0" face="1">10o</s><s font="3" size="9.95" color="0">)</s></t></group><group
 id="2096069401"
 BoundingBox="1884.43 169.74 1998.15 246.96"
 Z="5843"
><group
 id="2096069402"
 BoundingBox="1936.35 235.31 1982.26 246.96"
 Z="5821"
><t
 id="2096069403"
 p="1936.35 244.51"
 BoundingBox="1936.35 235.31 1982.26 246.96"
 Z="5820"
 Warning="Chemical Interpretation is not possible for this label"
 LineHeight="auto"
><s font="3" size="9.95" color="0">35% (</s><s font="3" size="9.95" color="0" face="1">10k</s><s font="3" size="9.95" color="0">)</s></t></group><fragment
 id="2096069404"
 BoundingBox="1884.43 169.74 1998.15 221.36"
 Z="5749"
><n
 id="2096069405"
 p="1914.68 195.76"
 Z="5747"
 AS="N"
/><n
 id="2096069406"
 p="1914.68 210.16"
 Z="5748"
 AS="N"
/><n
 id="2096069407"
 p="1927.16 217.36"
 Z="5750"
 AS="N"
/><n
 id="2096069408"
 p="1939.63 210.16"
 Z="5751"
 AS="N"
/><n
 id="2096069409"
 p="1939.63 195.76"
 Z="5752"
 AS="N"
/><n
 id="2096069410"
 p="1927.16 188.56"
 Z="5753"
 AS="N"
/><n
 id="2096069411"
 p="1952.10 188.56"
 Z="5760"
 AS="N"
/><n
 id="2096069412"
 p="1964.57 195.76"
 Z="5762"
 AS="N"
/><n
 id="2096069413"
 p="1952.10 174.16"
 Z="5764"
 Element="1"
 NumHydrogens="0"
 NeedsClean="yes"
 AS="N"
><t
 p="1948.49 178.08"
 BoundingBox="1948.49 169.74 1955.71 178.08"
 LabelJustification="Left"
 LabelAlignment="Left"
><s font="3" size="10" color="0" face="97">H</s></t></n><n
 id="2096069418"
 p="1977.04 188.56"
 Z="5833"
 color="10"
 NodeType="Fragment"
 NeedsClean="yes"
 AS="N"
><fragment
 id="2096094159"
><n
 id="2096069420"
 p="1977.04 188.56"
 Z="5388"
/><n
 id="2096069421"
 p="1989.47 195.74"
 Z="5389"
 Element="9"
 NumHydrogens="0"
 NeedsClean="yes"
><t
 p="1986.42 199.64"
 BoundingBox="1986.42 191.30 1992.52 199.64"
 LabelJustification="Left"
><s font="3" size="10" color="0" face="96">F</s></t></n><n
 id="2096069422"
 p="1977.04 174.21"
 Z="5390"
 Element="9"
 NumHydrogens="0"
 NeedsClean="yes"
><t
 p="1973.99 178.11"
 BoundingBox="1973.99 169.77 1980.09 178.11"
 LabelJustification="Left"
><s font="3" size="10" color="0" face="96">F</s></t></n><n
 id="2096069423"
 p="1964.61 195.74"
 Z="5391"
 NodeType="ExternalConnectionPoint"
 ExternalConnectionNum="1"
/><b
 id="2096069424"
 Z="5392"
 B="2096069420"
 E="2096069421"
/><b
 id="2096069425"
 Z="5393"
 B="2096069420"
 E="2096069422"
/><b
 id="2096069426"
 Z="5394"
 B="2096069423"
 E="2096069420"
/></fragment><t
 p="1973.43 192.48"
 BoundingBox="1973.43 183.97 1998.15 194.63"
 color="10"
 LabelJustification="Left"
 LabelAlignment="Left"
><s font="3" size="10" color="10" face="97">CF2H</s></t></n><n
 id="2096070398"
 p="1952.10 202.96"
 Z="5892"
 NodeType="Nickname"
 NeedsClean="yes"
 AS="N"
><fragment
 id="2096094160"
><n
 id="2096070808"
 p="1952.10 202.96"
 Z="5269"
/><n
 id="2096070809"
 p="1952.10 188.61"
 Z="5270"
 NodeType="ExternalConnectionPoint"
 ExternalConnectionNum="1"
/><b
 id="2096070810"
 Z="5271"
 B="2096070809"
 E="2096070808"
/></fragment><t
 p="1947.93 206.86"
 BoundingBox="1947.93 198.52 1961.83 206.96"
 LabelJustification="Left"
 LabelAlignment="Left"
><s font="3" size="10" color="0" face="96">Me</s></t></n><n
 id="2096075393"
 p="1902.21 217.36"
 Z="6069"
 NodeType="Fragment"
 NeedsClean="yes"
 AS="N"
><fragment
 id="2096094161"
><n
 id="2096075413"
 p="1902.21 217.36"
 Z="5214"
 Element="8"
 NumHydrogens="0"
 NeedsClean="yes"
><t
 p="1898.32 221.26"
 BoundingBox="1898.32 212.74 1906.10 221.36"
 LabelJustification="Left"
><s font="3" size="10" color="0" face="96">O</s></t></n><n
 id="2096075414"
 p="1902.21 231.71"
 Z="5215"
/><n
 id="2096075415"
 p="1914.64 210.19"
 Z="5216"
 NodeType="ExternalConnectionPoint"
 ExternalConnectionNum="1"
/><b
 id="2096075416"
 Z="5217"
 B="2096075413"
 E="2096075414"
/><b
 id="2096075417"
 Z="5218"
 B="2096075415"
 E="2096075413"
/></fragment><t
 p="1906.10 221.26"
 BoundingBox="1884.43 212.74 1906.10 221.36"
 LabelJustification="Right"
 Justification="Right"
 LabelAlignment="Right"
><s font="3" size="10" color="0" face="96">OMe</s></t></n><b
 id="2096069427"
 Z="5754"
 B="2096069405"
 E="2096069406"
 Order="2"
 BS="N"
 BondCircularOrdering="2096069432 0 2096075394 2096069428"
/><b
 id="2096069428"
 Z="5755"
 B="2096069406"
 E="2096069407"
 BS="N"
/><b
 id="2096069429"
 Z="5756"
 B="2096069407"
 E="2096069408"
 Order="2"
 BS="N"
 BondCircularOrdering="2096069428 0 0 2096069430"
/><b
 id="2096069430"
 Z="5757"
 B="2096069408"
 E="2096069409"
 BS="N"
/><b
 id="2096069431"
 Z="5758"
 B="2096069409"
 E="2096069410"
 Order="2"
 BS="N"
 BondCircularOrdering="2096069430 2096069433 0 2096069432"
/><b
 id="2096069432"
 Z="5759"
 B="2096069410"
 E="2096069405"
 BS="N"
/><b
 id="2096069433"
 Z="5761"
 B="2096069409"
 E="2096069411"
 BS="N"
/><b
 id="2096069434"
 Z="5763"
 B="2096069411"
 E="2096069412"
 BS="N"
/><b
 id="2096069435"
 Z="5765"
 B="2096069411"
 E="2096069413"
 BS="N"
/><b
 id="2096069436"
 Z="5834"
 B="2096069412"
 E="2096069418"
 BS="N"
/><b
 id="2096070399"
 Z="5893"
 B="2096069411"
 E="2096070398"
 BS="N"
/><b
 id="2096075394"
 Z="6070"
 B="2096069406"
 E="2096075393"
 BS="N"
/></fragment></group><group
 id="2096070170"
 BoundingBox="1448.04 170.15 1900.50 297.56"
 Z="5858"
><group
 id="2096070164"
 BoundingBox="1670.58 174.11 1777.50 246.41"
 Z="5854"
><group
 id="2096069667"
 BoundingBox="1709.03 234.76 1752.17 246.41"
 Z="5544"
><t
 id="2096069668"
 p="1709.03 243.96"
 BoundingBox="1709.03 234.76 1752.17 246.41"
 Z="5527"
 Warning="Chemical Interpretation is not possible for this label"
 LineHeight="auto"
><s font="3" size="9.95" color="0">61% (</s><s font="3" size="9.95" color="0" face="1">10i</s><s font="3" size="9.95" color="0">)</s></t></group><fragment
 id="2096069669"
 BoundingBox="1670.58 174.11 1777.50 225.67"
 Z="5665"
><n
 id="2096069670"
 p="1719.02 200.12"
 Z="5663"
 AS="N"
/><n
 id="2096069671"
 p="1719.02 214.47"
 Z="5664"
 AS="N"
/><n
 id="2096069672"
 p="1706.59 221.65"
 Z="5666"
 AS="N"
/><n
 id="2096069673"
 p="1694.16 214.47"
 Z="5667"
 AS="N"
/><n
 id="2096069674"
 p="1694.16 200.12"
 Z="5668"
 AS="N"
/><n
 id="2096069675"
 p="1706.59 192.95"
 Z="5669"
 AS="N"
/><n
 id="2096069676"
 p="1731.45 192.95"
 Z="5676"
 AS="N"
/><n
 id="2096069677"
 p="1743.92 200.15"
 Z="5678"
 AS="N"
/><n
 id="2096069678"
 p="1756.39 192.95"
 Z="5680"
 color="10"
 NodeType="Fragment"
 NeedsClean="yes"
 AS="N"
><fragment
 id="2096094162"
><n
 id="2096069680"
 p="1756.39 192.95"
 Z="5451"
/><n
 id="2096069681"
 p="1768.82 200.12"
 Z="5452"
 Element="9"
 NumHydrogens="0"
 NeedsClean="yes"
><t
 p="1765.77 204.02"
 BoundingBox="1765.77 195.68 1771.87 204.02"
 LabelJustification="Left"
><s font="3" size="10" color="0" face="96">F</s></t></n><n
 id="2096069682"
 p="1756.39 178.60"
 Z="5453"
 Element="9"
 NumHydrogens="0"
 NeedsClean="yes"
><t
 p="1753.34 182.50"
 BoundingBox="1753.34 174.16 1759.44 182.50"
 LabelJustification="Left"
><s font="3" size="10" color="0" face="96">F</s></t></n><n
 id="2096069683"
 p="1743.96 200.12"
 Z="5454"
 NodeType="ExternalConnectionPoint"
 ExternalConnectionNum="1"
/><b
 id="2096069684"
 Z="5455"
 B="2096069680"
 E="2096069681"
/><b
 id="2096069685"
 Z="5456"
 B="2096069680"
 E="2096069682"
/><b
 id="2096069686"
 Z="5457"
 B="2096069683"
 E="2096069680"
/></fragment><t
 p="1752.78 196.87"
 BoundingBox="1752.78 188.36 1777.50 199.02"
 color="10"
 LabelJustification="Left"
 LabelAlignment="Left"
><s font="3" size="10" color="10" face="97">CF2H</s></t></n><n
 id="2096069687"
 p="1706.59 178.55"
 Z="5685"
 NodeType="Nickname"
 NeedsClean="yes"
 AS="N"
><fragment
 id="2096094163"
><n
 id="2096073161"
 p="1706.59 178.55"
 Z="5222"
/><n
 id="2096073162"
 p="1706.59 192.90"
 Z="5223"
 NodeType="ExternalConnectionPoint"
 ExternalConnectionNum="1"
/><b
 id="2096073163"
 Z="5224"
 B="2096073162"
 E="2096073161"
/></fragment><t
 p="1702.42 182.45"
 BoundingBox="1702.42 174.11 1716.32 182.55"
 LabelJustification="Left"
 LabelAlignment="Left"
><s font="3" size="10" color="0" face="96">Me</s></t></n><n
 id="2096069688"
 p="1681.69 221.67"
 Z="5687"
 NodeType="Nickname"
 NeedsClean="yes"
 AS="N"
><fragment
 id="2096094164"
><n
 id="2096073166"
 p="1681.69 221.67"
 Z="5225"
/><n
 id="2096073167"
 p="1694.12 214.50"
 Z="5226"
 NodeType="ExternalConnectionPoint"
 ExternalConnectionNum="1"
/><b
 id="2096073168"
 Z="5227"
 B="2096073167"
 E="2096073166"
/></fragment><t
 p="1684.47 225.57"
 BoundingBox="1670.58 217.23 1684.47 225.67"
 LabelJustification="Right"
 Justification="Right"
 LabelAlignment="Right"
><s font="3" size="10" color="0" face="96">Me</s></t></n><n
 id="2096069689"
 p="1731.49 221.67"
 Z="5689"
 NodeType="Nickname"
 NeedsClean="yes"
 AS="N"
><fragment
 id="2096094165"
><n
 id="2096073171"
 p="1731.49 221.67"
 Z="5228"
/><n
 id="2096073172"
 p="1719.06 214.50"
 Z="5229"
 NodeType="ExternalConnectionPoint"
 ExternalConnectionNum="1"
/><b
 id="2096073173"
 Z="5230"
 B="2096073172"
 E="2096073171"
/></fragment><t
 p="1727.32 225.57"
 BoundingBox="1727.32 217.23 1741.22 225.67"
 LabelJustification="Left"
 LabelAlignment="Left"
><s font="3" size="10" color="0" face="96">Me</s></t></n><n
 id="2096070390"
 p="1731.45 178.55"
 Z="5888"
 Element="1"
 NumHydrogens="0"
 NeedsClean="yes"
 AS="N"
><t
 p="1727.84 182.47"
 BoundingBox="1727.84 174.13 1735.06 182.47"
 LabelJustification="Left"
><s font="3" size="10" color="0" face="97">H</s></t></n><b
 id="2096069690"
 Z="5670"
 B="2096069670"
 E="2096069671"
 Order="2"
 BS="N"
 BondCircularOrdering="2096069696 2096069695 2096069691 2096069701"
/><b
 id="2096069691"
 Z="5671"
 B="2096069671"
 E="2096069672"
 BS="N"
/><b
 id="2096069692"
 Z="5672"
 B="2096069672"
 E="2096069673"
 Order="2"
 BS="N"
 BondCircularOrdering="0 2096069691 2096069693 2096069700"
/><b
 id="2096069693"
 Z="5673"
 B="2096069673"
 E="2096069674"
 BS="N"
/><b
 id="2096069694"
 Z="5674"
 B="2096069674"
 E="2096069675"
 Order="2"
 BS="N"
 BondCircularOrdering="0 2096069693 2096069695 2096069699"
/><b
 id="2096069695"
 Z="5675"
 B="2096069675"
 E="2096069670"
 BS="N"
/><b
 id="2096069696"
 Z="5677"
 B="2096069670"
 E="2096069676"
 BS="N"
/><b
 id="2096069697"
 Z="5679"
 B="2096069676"
 E="2096069677"
 BS="N"
/><b
 id="2096069698"
 Z="5681"
 B="2096069677"
 E="2096069678"
 BS="N"
/><b
 id="2096069699"
 Z="5686"
 B="2096069675"
 E="2096069687"
 BS="N"
/><b
 id="2096069700"
 Z="5688"
 B="2096069673"
 E="2096069688"
 BS="N"
/><b
 id="2096069701"
 Z="5690"
 B="2096069671"
 E="2096069689"
 BS="N"
/><b
 id="2096070391"
 Z="5889"
 B="2096069676"
 E="2096070390"
 BS="N"
/></fragment></group><group
 id="2096070166"
 BoundingBox="1791.53 170.15 1900.50 247.41"
 Z="5855"
><group
 id="2096069628"
 BoundingBox="1827.90 235.76 1871.04 247.41"
 Z="5811"
><t
 id="2096069629"
 p="1827.90 244.96"
 BoundingBox="1827.90 235.76 1871.04 247.41"
 Z="5810"
 Warning="Chemical Interpretation is not possible for this label"
 LineHeight="auto"
><s font="3" size="9.95" color="0">61% (</s><s font="3" size="9.95" color="0" face="1">10j</s><s font="3" size="9.95" color="0">)</s></t></group><fragment
 id="2096069630"
 BoundingBox="1791.53 170.15 1900.50 218.42"
 Z="5693"
><n
 id="2096069631"
 p="1817.04 196.17"
 Z="5691"
 AS="N"
/><n
 id="2096069632"
 p="1817.04 210.57"
 Z="5692"
 AS="N"
/><n
 id="2096069633"
 p="1829.51 217.77"
 Z="5694"
 AS="N"
/><n
 id="2096069634"
 p="1841.98 210.57"
 Z="5695"
 AS="N"
/><n
 id="2096069635"
 p="1841.98 196.17"
 Z="5696"
 AS="N"
/><n
 id="2096069636"
 p="1829.51 188.97"
 Z="5697"
 AS="N"
/><n
 id="2096069637"
 p="1854.45 188.97"
 Z="5704"
 AS="N"
/><n
 id="2096069638"
 p="1866.92 196.17"
 Z="5706"
 AS="N"
/><n
 id="2096069639"
 p="1804.57 188.97"
 Z="5708"
 AS="N"
/><n
 id="2096069640"
 p="1792.10 196.17"
 Z="5709"
 AS="N"
/><n
 id="2096069641"
 p="1792.10 210.57"
 Z="5710"
 AS="N"
/><n
 id="2096069642"
 p="1804.57 217.77"
 Z="5711"
 AS="N"
/><n
 id="2096069643"
 p="1879.39 188.97"
 Z="5812"
 color="10"
 NodeType="Fragment"
 NeedsClean="yes"
 AS="N"
><fragment
 id="2096094166"
><n
 id="2096069645"
 p="1879.39 188.97"
 Z="5416"
/><n
 id="2096069646"
 p="1891.82 196.15"
 Z="5417"
 Element="9"
 NumHydrogens="0"
 NeedsClean="yes"
><t
 p="1888.77 200.05"
 BoundingBox="1888.77 191.71 1894.87 200.05"
 LabelJustification="Left"
><s font="3" size="10" color="0" face="96">F</s></t></n><n
 id="2096069647"
 p="1879.39 174.62"
 Z="5418"
 Element="9"
 NumHydrogens="0"
 NeedsClean="yes"
><t
 p="1876.34 178.52"
 BoundingBox="1876.34 170.18 1882.44 178.52"
 LabelJustification="Left"
><s font="3" size="10" color="0" face="96">F</s></t></n><n
 id="2096069648"
 p="1866.96 196.15"
 Z="5419"
 NodeType="ExternalConnectionPoint"
 ExternalConnectionNum="1"
/><b
 id="2096069649"
 Z="5420"
 B="2096069645"
 E="2096069646"
/><b
 id="2096069650"
 Z="5421"
 B="2096069645"
 E="2096069647"
/><b
 id="2096069651"
 Z="5422"
 B="2096069648"
 E="2096069645"
/></fragment><t
 p="1875.78 192.89"
 BoundingBox="1875.78 184.38 1900.50 195.04"
 color="10"
 LabelJustification="Left"
 LabelAlignment="Left"
><s font="3" size="10" color="10" face="97">CF2H</s></t></n><n
 id="2096070392"
 p="1854.45 174.57"
 Z="5890"
 Element="1"
 NumHydrogens="0"
 NeedsClean="yes"
 AS="N"
><t
 p="1850.84 178.49"
 BoundingBox="1850.84 170.15 1858.06 178.49"
 LabelJustification="Left"
><s font="3" size="10" color="0" face="97">H</s></t></n><b
 id="2096069652"
 Z="5698"
 B="2096069631"
 E="2096069632"
 Order="2"
 BS="N"
 BondCircularOrdering="2096069657 2096069660 2096069664 2096069653"
/><b
 id="2096069653"
 Z="5699"
 B="2096069632"
 E="2096069633"
 BS="N"
/><b
 id="2096069654"
 Z="5700"
 B="2096069633"
 E="2096069634"
 Order="2"
 BS="N"
 BondCircularOrdering="2096069653 0 0 2096069655"
/><b
 id="2096069655"
 Z="5701"
 B="2096069634"
 E="2096069635"
 BS="N"
/><b
 id="2096069656"
 Z="5702"
 B="2096069635"
 E="2096069636"
 Order="2"
 BS="N"
 BondCircularOrdering="2096069655 2096069658 0 2096069657"
/><b
 id="2096069657"
 Z="5703"
 B="2096069636"
 E="2096069631"
 BS="N"
/><b
 id="2096069658"
 Z="5705"
 B="2096069635"
 E="2096069637"
 BS="N"
/><b
 id="2096069659"
 Z="5707"
 B="2096069637"
 E="2096069638"
 BS="N"
/><b
 id="2096069660"
 Z="5712"
 B="2096069631"
 E="2096069639"
 BS="N"
/><b
 id="2096069661"
 Z="5713"
 B="2096069639"
 E="2096069640"
 Order="2"
 BS="N"
 BondCircularOrdering="2096069660 0 0 2096069662"
/><b
 id="2096069662"
 Z="5714"
 B="2096069640"
 E="2096069641"
 BS="N"
/><b
 id="2096069663"
 Z="5715"
 B="2096069641"
 E="2096069642"
 Order="2"
 BS="N"
 BondCircularOrdering="2096069662 0 0 2096069664"
/><b
 id="2096069664"
 Z="5716"
 B="2096069642"
 E="2096069632"
 BS="N"
/><b
 id="2096069665"
 Z="5813"
 B="2096069638"
 E="2096069643"
 BS="N"
/><b
 id="2096070393"
 Z="5891"
 B="2096069637"
 E="2096070392"
 BS="N"
/></fragment></group><group
 id="2096070168"
 BoundingBox="1448.04 175.25 1550.27 296.89"
 Z="5856"
><group
 id="2096069735"
 BoundingBox="1448.04 175.25 1547.46 226.70"
 Z="5543"
><fragment
 id="2096069736"
 BoundingBox="1448.04 175.25 1547.46 226.70"
 Z="5530"
><n
 id="2096069737"
 p="1488.98 201.24"
 Z="5528"
 AS="N"
/><n
 id="2096069738"
 p="1488.98 215.60"
 Z="5529"
 AS="N"
/><n
 id="2096069739"
 p="1476.55 222.77"
 Z="5531"
 AS="N"
/><n
 id="2096069740"
 p="1464.12 215.60"
 Z="5532"
 AS="N"
/><n
 id="2096069741"
 p="1464.12 201.24"
 Z="5533"
 AS="N"
/><n
 id="2096069742"
 p="1476.55 194.07"
 Z="5534"
 AS="N"
/><n
 id="2096069743"
 p="1501.40 194.07"
 Z="5541"
 AS="N"
/><n
 id="2096069744"
 p="1513.88 201.27"
 Z="5637"
 AS="N"
/><n
 id="2096069745"
 p="1526.35 194.07"
 Z="5639"
 color="10"
 NodeType="Fragment"
 NeedsClean="yes"
 AS="N"
><fragment
 id="2096094167"
><n
 id="2096069747"
 p="1526.35 194.07"
 Z="5423"
/><n
 id="2096069748"
 p="1538.77 201.24"
 Z="5424"
 Element="9"
 NumHydrogens="0"
 NeedsClean="yes"
><t
 p="1535.72 205.14"
 BoundingBox="1535.72 196.80 1541.82 205.14"
 LabelJustification="Left"
><s font="3" size="10" color="0" face="96">F</s></t></n><n
 id="2096069749"
 p="1526.35 179.72"
 Z="5425"
 Element="9"
 NumHydrogens="0"
 NeedsClean="yes"
><t
 p="1523.30 183.62"
 BoundingBox="1523.30 175.28 1529.40 183.62"
 LabelJustification="Left"
><s font="3" size="10" color="0" face="96">F</s></t></n><n
 id="2096069750"
 p="1513.92 201.24"
 Z="5426"
 NodeType="ExternalConnectionPoint"
 ExternalConnectionNum="1"
/><b
 id="2096069751"
 Z="5427"
 B="2096069747"
 E="2096069748"
/><b
 id="2096069752"
 Z="5428"
 B="2096069747"
 E="2096069749"
/><b
 id="2096069753"
 Z="5429"
 B="2096069750"
 E="2096069747"
/></fragment><t
 p="1522.74 197.99"
 BoundingBox="1522.74 189.48 1547.46 200.14"
 color="10"
 LabelJustification="Left"
 LabelAlignment="Left"
><s font="3" size="10" color="10" face="97">CF2H</s></t></n><n
 id="2096069754"
 p="1451.65 222.80"
 Z="5682"
 NodeType="GenericNickname"
 NumHydrogens="0"
 NeedsClean="yes"
 AS="N"
 GenericNickname="R"
><t
 p="1459.43 226.70"
 BoundingBox="1448.04 215.27 1459.43 226.70"
 LabelJustification="Right"
 Justification="Right"
 LabelAlignment="Right"
><s font="3" size="10" color="0" face="96">R</s><s font="3" size="10" color="0" face="64">4</s></t></n><n
 id="2096070382"
 p="1501.40 179.67"
 Z="5884"
 Element="1"
 NumHydrogens="0"
 NeedsClean="yes"
 AS="N"
><t
 p="1497.79 183.59"
 BoundingBox="1497.79 175.25 1505.01 183.59"
 LabelJustification="Left"
><s font="3" size="10" color="0" face="97">H</s></t></n><b
 id="2096069755"
 Z="5535"
 B="2096069737"
 E="2096069738"
 Order="2"
 BS="N"
 BondCircularOrdering="2096069761 2096069760 2096069756 0"
/><b
 id="2096069756"
 Z="5536"
 B="2096069738"
 E="2096069739"
 BS="N"
/><b
 id="2096069757"
 Z="5537"
 B="2096069739"
 E="2096069740"
 Order="2"
 BS="N"
 BondCircularOrdering="0 2096069756 2096069758 2096069764"
/><b
 id="2096069758"
 Z="5538"
 B="2096069740"
 E="2096069741"
 BS="N"
/><b
 id="2096069759"
 Z="5539"
 B="2096069741"
 E="2096069742"
 Order="2"
 BS="N"
 BondCircularOrdering="0 2096069758 2096069760 0"
/><b
 id="2096069760"
 Z="5540"
 B="2096069742"
 E="2096069737"
 BS="N"
/><b
 id="2096069761"
 Z="5542"
 B="2096069737"
 E="2096069743"
 BS="N"
/><b
 id="2096069762"
 Z="5638"
 B="2096069743"
 E="2096069744"
 BS="N"
/><b
 id="2096069763"
 Z="5640"
 B="2096069744"
 E="2096069745"
 BS="N"
/><b
 id="2096069764"
 Z="5683"
 B="2096069740"
 E="2096069754"
 BS="N"
/><b
 id="2096070383"
 Z="5885"
 B="2096069743"
 E="2096070382"
 BS="N"
/></fragment></group><t
 id="2096069765"
 p="1454.33 252.32"
 BoundingBox="1454.33 240.79 1550.27 296.89"
 Z="5525"
 Warning="Chemical Interpretation is not possible for this label"
 LineHeight="auto"
 LineStarts="20 41 62 83"
><s font="3" size="9.95" color="0">R</s><s font="3" size="9.95" color="0" face="64">4 </s><s font="3" size="9.95" color="0">= </s><s font="3" size="9.95" color="0" face="2">t</s><s font="3" size="9.95" color="0">Bu, 79% (</s><s font="3" size="9.95" color="0" face="1">10a</s><s font="3" size="9.95" color="0">)
     = Me, 83% (</s><s font="3" size="9.95" color="0" face="1">10b</s><s font="3" size="9.95" color="0">)
     = Ph, 51% (</s><s font="3" size="9.95" color="0" face="1">10c</s><s font="3" size="9.95" color="0">)
     = OMe, 65% (</s><s font="3" size="9.95" color="0" face="1">10d</s><s font="3" size="9.95" color="0">)</s></t></group><group
 id="2096070169"
 BoundingBox="1562.64 175.92 1662.06 297.56"
 Z="5857"
><group
 id="2096069703"
 BoundingBox="1562.64 175.92 1662.06 227.36"
 Z="5656"
><fragment
 id="2096069704"
 BoundingBox="1562.64 175.92 1662.06 227.36"
 Z="5643"
><n
 id="2096069705"
 p="1603.58 201.91"
 Z="5641"
 AS="N"
/><n
 id="2096069706"
 p="1603.58 216.26"
 Z="5642"
 AS="N"
/><n
 id="2096069707"
 p="1591.15 223.44"
 Z="5644"
 AS="N"
/><n
 id="2096069708"
 p="1578.72 216.26"
 Z="5645"
 AS="N"
/><n
 id="2096069709"
 p="1578.72 201.91"
 Z="5646"
 AS="N"
/><n
 id="2096069710"
 p="1591.15 194.74"
 Z="5647"
 AS="N"
/><n
 id="2096069711"
 p="1616.01 194.74"
 Z="5654"
 AS="N"
/><n
 id="2096069712"
 p="1628.48 201.94"
 Z="5657"
 AS="N"
/><n
 id="2096069713"
 p="1640.95 194.74"
 Z="5659"
 color="10"
 NodeType="Fragment"
 NeedsClean="yes"
 AS="N"
><fragment
 id="2096094168"
><n
 id="2096069715"
 p="1640.95 194.74"
 Z="5444"
/><n
 id="2096069716"
 p="1653.38 201.91"
 Z="5445"
 Element="9"
 NumHydrogens="0"
 NeedsClean="yes"
><t
 p="1650.33 205.81"
 BoundingBox="1650.33 197.47 1656.43 205.81"
 LabelJustification="Left"
><s font="3" size="10" color="0" face="96">F</s></t></n><n
 id="2096069717"
 p="1640.95 180.39"
 Z="5446"
 Element="9"
 NumHydrogens="0"
 NeedsClean="yes"
><t
 p="1637.90 184.29"
 BoundingBox="1637.90 175.95 1644 184.29"
 LabelJustification="Left"
><s font="3" size="10" color="0" face="96">F</s></t></n><n
 id="2096069718"
 p="1628.52 201.91"
 Z="5447"
 NodeType="ExternalConnectionPoint"
 ExternalConnectionNum="1"
/><b
 id="2096069719"
 Z="5448"
 B="2096069715"
 E="2096069716"
/><b
 id="2096069720"
 Z="5449"
 B="2096069715"
 E="2096069717"
/><b
 id="2096069721"
 Z="5450"
 B="2096069718"
 E="2096069715"
/></fragment><t
 p="1637.34 198.66"
 BoundingBox="1637.34 190.15 1662.06 200.81"
 color="10"
 LabelJustification="Left"
 LabelAlignment="Left"
><s font="3" size="10" color="10" face="97">CF2H</s></t></n><n
 id="2096069722"
 p="1566.25 223.46"
 Z="5661"
 NodeType="GenericNickname"
 NumHydrogens="0"
 NeedsClean="yes"
 AS="N"
 GenericNickname="R"
><t
 p="1574.03 227.36"
 BoundingBox="1562.64 216.10 1574.03 227.36"
 LabelJustification="Right"
 Justification="Right"
 LabelAlignment="Right"
><s font="3" size="10" color="0" face="96">R</s><s font="3" size="10" color="0" face="64">5</s></t></n><n
 id="2096070388"
 p="1616.01 180.34"
 Z="5886"
 Element="1"
 NumHydrogens="0"
 NeedsClean="yes"
 AS="N"
><t
 p="1612.40 184.26"
 BoundingBox="1612.40 175.92 1619.62 184.26"
 LabelJustification="Left"
><s font="3" size="10" color="0" face="97">H</s></t></n><b
 id="2096069723"
 Z="5648"
 B="2096069705"
 E="2096069706"
 Order="2"
 BS="N"
 BondCircularOrdering="2096069729 2096069728 2096069724 0"
/><b
 id="2096069724"
 Z="5649"
 B="2096069706"
 E="2096069707"
 BS="N"
/><b
 id="2096069725"
 Z="5650"
 B="2096069707"
 E="2096069708"
 Order="2"
 BS="N"
 BondCircularOrdering="0 2096069724 2096069726 2096069732"
/><b
 id="2096069726"
 Z="5651"
 B="2096069708"
 E="2096069709"
 BS="N"
/><b
 id="2096069727"
 Z="5652"
 B="2096069709"
 E="2096069710"
 Order="2"
 BS="N"
 BondCircularOrdering="0 2096069726 2096069728 0"
/><b
 id="2096069728"
 Z="5653"
 B="2096069710"
 E="2096069705"
 BS="N"
/><b
 id="2096069729"
 Z="5655"
 B="2096069705"
 E="2096069711"
 BS="N"
/><b
 id="2096069730"
 Z="5658"
 B="2096069711"
 E="2096069712"
 BS="N"
/><b
 id="2096069731"
 Z="5660"
 B="2096069712"
 E="2096069713"
 BS="N"
/><b
 id="2096069732"
 Z="5662"
 B="2096069708"
 E="2096069722"
 BS="N"
/><b
 id="2096070389"
 Z="5887"
 B="2096069711"
 E="2096070388"
 BS="N"
/></fragment></group><t
 id="2096069733"
 p="1567.56 252.99"
 BoundingBox="1567.56 241.46 1659.35 297.56"
 Z="5684"
 Warning="Chemical Interpretation is not possible for this label"
 LineHeight="auto"
 LineStarts="18 39 61 81"
><s font="3" size="9.95" color="0">R</s><s font="3" size="9.95" color="0" face="64">5</s><s font="3" size="9.95" color="0"> = F, 53% (</s><s font="3" size="9.95" color="0" face="1">10e</s><s font="3" size="9.95" color="0">)
     = Cl, 63% (</s><s font="3" size="9.95" color="0" face="1">10f</s><s font="3" size="9.95" color="0">)
     = CF</s><s font="3" size="9.95" color="0" face="32">3</s><s font="3" size="9.95" color="0">, 68% (</s><s font="3" size="9.95" color="0" face="1">10g</s><s font="3" size="9.95" color="0">)
     = CN, 75% (</s><s font="3" size="9.95" color="0" face="1">10h</s><s font="3" size="9.95" color="0">)</s></t></group></group><group
 id="2096070691"
 BoundingBox="1832.04 534.20 1880.15 545.85"
 Z="5965"
><t
 id="2096070692"
 p="1832.04 543.40"
 BoundingBox="1832.04 534.20 1880.15 545.85"
 Z="5964"
 Warning="Chemical Interpretation is not possible for this label"
 LineHeight="auto"
><s font="3" size="9.95" color="0">36% (</s><s font="3" size="9.95" color="0" face="1">10w</s><s font="3" size="9.95" color="0">)</s></t></group><group
 id="2096070693"
 BoundingBox="1987.38 531.87 2033.29 543.52"
 Z="5967"
><t
 id="2096070694"
 p="1987.38 541.07"
 BoundingBox="1987.38 531.87 2033.29 543.52"
 Z="5966"
 Warning="Chemical Interpretation is not possible for this label"
 LineHeight="auto"
><s font="3" size="9.95" color="0">40% (</s><s font="3" size="9.95" color="0" face="1">10x</s><s font="3" size="9.95" color="0">)</s></t></group><group
 id="2096072272"
 BoundingBox="1681.57 321 1756.86 369.27"
 Z="6040"
><fragment
 id="2096072152"
 BoundingBox="1681.57 321 1756.86 369.27"
 Z="6020"
><n
 id="2096072149"
 p="1682.14 347.02"
 Z="6018"
 AS="N"
/><n
 id="2096072151"
 p="1682.14 361.42"
 Z="6019"
 AS="N"
/><n
 id="2096072153"
 p="1694.61 368.62"
 Z="6021"
 AS="N"
/><n
 id="2096072155"
 p="1707.08 361.42"
 Z="6022"
 AS="N"
/><n
 id="2096072157"
 p="1707.08 347.02"
 Z="6023"
 AS="N"
/><n
 id="2096072159"
 p="1694.61 339.82"
 Z="6024"
 AS="N"
/><n
 id="2096072167"
 p="1719.55 339.82"
 Z="6031"
 AS="N"
/><n
 id="2096072169"
 p="1732.02 347.02"
 Z="6033"
 AS="N"
/><n
 id="2096072171"
 p="1719.55 325.42"
 Z="6035"
 Element="1"
 NumHydrogens="0"
 NeedsClean="yes"
 AS="N"
><t
 p="1715.94 329.34"
 BoundingBox="1715.94 321 1723.16 329.34"
 LabelJustification="Left"
><s font="3" size="10" color="0" face="97">H</s></t></n><n
 id="2096072177"
 p="1735.75 333.11"
 Z="6037"
 color="10"
 NodeType="Fragment"
 NeedsClean="yes"
 AS="N"
><fragment
 id="2096094181"
><n
 id="2096072199"
 p="1735.75 333.11"
 Z="5494"
/><n
 id="2096072200"
 p="1748.18 325.94"
 Z="5495"
 Element="9"
 NumHydrogens="0"
 NeedsClean="yes"
><t
 p="1745.13 329.84"
 BoundingBox="1745.13 321.50 1751.23 329.84"
 LabelJustification="Left"
><s font="3" size="10" color="0" face="96">F</s></t></n><n
 id="2096072201"
 p="1723.32 325.94"
 Z="5496"
 Element="9"
 NumHydrogens="0"
 NeedsClean="yes"
><t
 p="1720.27 329.84"
 BoundingBox="1720.27 321.50 1726.37 329.84"
 LabelJustification="Left"
><s font="3" size="10" color="0" face="96">F</s></t></n><n
 id="2096072202"
 p="1735.75 347.46"
 Z="5497"
 NodeType="ExternalConnectionPoint"
 ExternalConnectionNum="1"
/><b
 id="2096072203"
 Z="5498"
 B="2096072199"
 E="2096072200"
/><b
 id="2096072204"
 Z="5499"
 B="2096072199"
 E="2096072201"
/><b
 id="2096072205"
 Z="5500"
 B="2096072202"
 E="2096072199"
/></fragment><t
 p="1732.14 337.03"
 BoundingBox="1732.14 328.52 1756.86 339.18"
 color="10"
 LabelJustification="Left"
 LabelAlignment="Left"
><s font="3" size="10" color="10" face="97">CF2H</s></t></n><n
 id="2096075164"
 p="1728.30 360.93"
 Z="6062"
 AS="N"
/><n
 id="2096075166"
 p="1742.21 364.66"
 Z="6063"
 AS="N"
/><n
 id="2096075168"
 p="1745.93 350.75"
 Z="6064"
 AS="N"
/><b
 id="2096072161"
 Z="6025"
 B="2096072149"
 E="2096072151"
 Order="2"
 BS="N"
 BondCircularOrdering="2096072166 0 0 2096072162"
/><b
 id="2096072162"
 Z="6026"
 B="2096072151"
 E="2096072153"
 BS="N"
/><b
 id="2096072163"
 Z="6027"
 B="2096072153"
 E="2096072155"
 Order="2"
 BS="N"
 BondCircularOrdering="2096072162 0 0 2096072218"
/><b
 id="2096072218"
 Z="6028"
 B="2096072155"
 E="2096072157"
 BS="N"
/><b
 id="2096072219"
 Z="6029"
 B="2096072157"
 E="2096072159"
 Order="2"
 BS="N"
 BondCircularOrdering="2096072218 2096072168 0 2096072166"
/><b
 id="2096072166"
 Z="6030"
 B="2096072159"
 E="2096072149"
 BS="N"
/><b
 id="2096072168"
 Z="6032"
 B="2096072157"
 E="2096072167"
 BS="N"
/><b
 id="2096072170"
 Z="6034"
 B="2096072167"
 E="2096072169"
 BS="N"
/><b
 id="2096072172"
 Z="6036"
 B="2096072167"
 E="2096072171"
 BS="N"
/><b
 id="2096072178"
 Z="6038"
 B="2096072169"
 E="2096072177"
 BS="N"
/><b
 id="2096075170"
 Z="6065"
 B="2096072169"
 E="2096075164"
 BS="N"
/><b
 id="2096075171"
 Z="6066"
 B="2096075164"
 E="2096075166"
 BS="N"
/><b
 id="2096075172"
 Z="6067"
 B="2096075166"
 E="2096075168"
 BS="N"
/><b
 id="2096075173"
 Z="6068"
 B="2096075168"
 E="2096072169"
 BS="N"
/></fragment></group><group
 id="2096079198"
 BoundingBox="424.79 1521.28 519.36 1551.42"
 Z="7789"
><fragment
 id="2096078183"
 BoundingBox="424.79 1521.28 519.36 1551.42"
 Z="7658"
><n
 id="2096078184"
 p="473.31 1533.10"
 Z="7657"
 AS="N"
/><n
 id="2096078185"
 p="485.78 1525.90"
 Z="7659"
 AS="N"
/><n
 id="2096078186"
 p="460.84 1525.90"
 Z="7661"
 Element="8"
 NumHydrogens="0"
 NeedsClean="yes"
 AS="N"
><t
 p="456.95 1529.80"
 BoundingBox="456.95 1521.28 464.73 1529.90"
 LabelJustification="Left"
 LabelAlignment="Above"
><s font="3" size="10" color="0" face="96">O</s></t></n><n
 id="2096078187"
 p="448.37 1533.10"
 Z="7663"
 AS="N"
/><n
 id="2096078188"
 p="435.90 1525.90"
 Z="7665"
 NodeType="Nickname"
 NeedsClean="yes"
 AS="N"
><fragment
 id="2096094216"
><n
 id="2096078190"
 p="435.90 1525.90"
 Z="6999"
/><n
 id="2096078191"
 p="448.32 1533.07"
 Z="7000"
 NodeType="ExternalConnectionPoint"
 ExternalConnectionNum="1"
/><b
 id="2096078192"
 Z="7001"
 B="2096078191"
 E="2096078190"
/></fragment><t
 p="438.68 1529.80"
 BoundingBox="424.79 1521.45 438.68 1529.90"
 LabelJustification="Right"
 Justification="Right"
 LabelAlignment="Right"
><s font="3" size="10" color="0" face="96">Me</s></t></n><n
 id="2096078193"
 p="498.25 1533.10"
 Z="7670"
 color="10"
 NodeType="Fragment"
 NeedsClean="yes"
 AS="N"
><fragment
 id="2096094217"
><n
 id="2096078195"
 p="498.25 1533.10"
 Z="7002"
/><n
 id="2096078196"
 p="498.25 1547.44"
 Z="7003"
 Element="9"
 NumHydrogens="0"
 NeedsClean="yes"
><t
 p="495.20 1551.35"
 BoundingBox="495.20 1543 501.30 1551.35"
 LabelJustification="Left"
><s font="3" size="10" color="0" face="96">F</s></t></n><n
 id="2096078197"
 p="510.68 1525.93"
 Z="7004"
 Element="9"
 NumHydrogens="0"
 NeedsClean="yes"
><t
 p="507.63 1529.83"
 BoundingBox="507.63 1521.48 513.73 1529.83"
 LabelJustification="Left"
><s font="3" size="10" color="0" face="96">F</s></t></n><n
 id="2096078198"
 p="485.82 1525.93"
 Z="7005"
 NodeType="ExternalConnectionPoint"
 ExternalConnectionNum="1"
/><b
 id="2096078199"
 Z="7006"
 B="2096078195"
 E="2096078196"
/><b
 id="2096078200"
 Z="7007"
 B="2096078195"
 E="2096078197"
/><b
 id="2096078201"
 Z="7008"
 B="2096078198"
 E="2096078195"
/></fragment><t
 p="494.64 1537.02"
 BoundingBox="494.64 1528.50 519.36 1539.17"
 color="10"
 LabelJustification="Left"
 LabelAlignment="Left"
><s font="3" size="10" color="10" face="97">CF2H</s></t></n><n
 id="2096078202"
 p="473.31 1547.49"
 Z="7672"
 Element="1"
 NumHydrogens="0"
 NeedsClean="yes"
 AS="N"
><t
 p="469.70 1551.42"
 BoundingBox="469.70 1543.08 476.92 1551.42"
 LabelJustification="Left"
><s font="3" size="10" color="0" face="97">H</s></t></n><b
 id="2096078203"
 Z="7660"
 B="2096078184"
 E="2096078185"
 BS="N"
/><b
 id="2096078204"
 Z="7662"
 B="2096078184"
 E="2096078186"
 BS="N"
/><b
 id="2096078205"
 Z="7664"
 B="2096078186"
 E="2096078187"
 BS="N"
/><b
 id="2096078206"
 Z="7666"
 B="2096078187"
 E="2096078188"
 BS="N"
/><b
 id="2096078207"
 Z="7671"
 B="2096078185"
 E="2096078193"
 BS="N"
/><b
 id="2096078208"
 Z="7673"
 B="2096078184"
 E="2096078202"
 BS="N"
/></fragment><t
 id="2096078209"
 p="455.21 1535.60"
 BoundingBox="455.21 1526.65 463.55 1539.80"
 Z="7669"
 Warning="ChemDraw can&apos;t interpret this label."
 LineHeight="auto"
><s font="3" size="10" color="0" face="32">17</s></t><graphic
 id="2096078210"
 BoundingBox="444.83 1536.69 444.83 1522.29"
 Z="7667"
 GraphicType="Bracket"
 BracketType="Round"
 LipSize="60"
/><graphic
 id="2096078211"
 BoundingBox="451.80 1522.29 451.80 1536.69"
 Z="7668"
 GraphicType="Bracket"
 BracketType="Round"
 LipSize="60"
/></group><fragment
 id="2096093067"
 BoundingBox="315.84 113.76 317.76 115.68"
 Z="833"
><graphic
 id="2096092689"
 BoundingBox="316.80 114.72 316.80 122.22"
 Z="3103"
 Warning="Chemical symbol is not associated with an atom."
 GraphicType="Symbol"
 SymbolType="Electron"
/></fragment><fragment
 id="2096093128"
 BoundingBox="669.65 259.14 671.57 261.06"
 Z="1793"
><graphic
 id="71163726"
 BoundingBox="670.61 260.10 670.61 267.60"
 Z="4196"
 Warning="Chemical symbol is not associated with an atom."
 GraphicType="Symbol"
 SymbolType="Electron"
/></fragment><fragment
 id="71163031"
 BoundingBox="1123.48 285.68 1178.99 313.75"
 Z="2312"
><n
 id="460786"
 p="1132.93 307.68"
 Z="2311"
 NodeType="Nickname"
 NeedsClean="yes"
 AS="N"
><fragment
 id="2096094019"
><n
 id="71162340"
 p="1132.93 307.68"
 Z="2282"
/><n
 id="71162341"
 p="1120.51 300.51"
 Z="2283"
/><n
 id="71162342"
 p="1108.08 307.68"
 Z="2284"
/><n
 id="71162343"
 p="1108.08 322.03"
 Z="2285"
/><n
 id="71162344"
 p="1120.51 329.21"
 Z="2286"
/><n
 id="71162345"
 p="1132.93 322.03"
 Z="2287"
/><n
 id="71162346"
 p="1145.36 300.51"
 Z="2288"
 NodeType="ExternalConnectionPoint"
 ExternalConnectionNum="1"
/><b
 id="71162347"
 Z="2289"
 B="71162344"
 E="71162345"
 Order="2"
 BondCircularOrdering="71162348 0 0 71162352"
/><b
 id="71162348"
 Z="2290"
 B="71162343"
 E="71162344"
/><b
 id="71162349"
 Z="2291"
 B="71162342"
 E="71162343"
 Order="2"
 BondCircularOrdering="71162350 0 0 71162348"
/><b
 id="71162350"
 Z="2292"
 B="71162341"
 E="71162342"
/><b
 id="71162351"
 Z="2293"
 B="71162340"
 E="71162341"
 Order="2"
 BondCircularOrdering="71162352 71162353 0 71162350"
/><b
 id="71162352"
 Z="2294"
 B="71162340"
 E="71162345"
/><b
 id="71162353"
 Z="2295"
 B="71162346"
 E="71162340"
/></fragment><t
 p="1135.71 311.58"
 BoundingBox="1123.48 303.24 1135.71 311.58"
 LabelJustification="Right"
 Justification="Right"
 LabelAlignment="Right"
><s font="3" size="10" color="0" face="96">Ph</s></t></n><n
 id="71163032"
 p="1145.41 300.48"
 Z="2313"
 Element="16"
 NumHydrogens="0"
 NeedsClean="yes"
 AS="N"
><t
 p="1142.08 304.38"
 BoundingBox="1142.08 295.86 1148.74 304.48"
 LabelJustification="Left"
 LabelAlignment="Right"
><s font="3" size="10" color="0" face="96">S</s></t></n><n
 id="460790"
 p="1157.88 307.68"
 Z="2315"
 NodeType="Fragment"
 NeedsClean="yes"
 AS="N"
><fragment
 id="2096094020"
><n
 id="71162356"
 p="1157.88 307.68"
 Z="2296"
/><n
 id="71162357"
 p="1157.88 322.03"
 Z="2297"
 Element="9"
 NumHydrogens="0"
 NeedsClean="yes"
><t
 p="1154.83 325.93"
 BoundingBox="1154.83 317.59 1160.93 325.93"
 LabelJustification="Left"
><s font="3" size="10" color="0" face="96">F</s></t></n><n
 id="71162358"
 p="1170.30 300.51"
 Z="2298"
 Element="9"
 NumHydrogens="0"
 NeedsClean="yes"
><t
 p="1167.25 304.41"
 BoundingBox="1167.25 296.07 1173.35 304.41"
 LabelJustification="Left"
><s font="3" size="10" color="0" face="96">F</s></t></n><n
 id="71162359"
 p="1145.45 300.51"
 Z="2299"
 NodeType="ExternalConnectionPoint"
 ExternalConnectionNum="1"
/><b
 id="71162360"
 Z="2300"
 B="71162356"
 E="71162357"
/><b
 id="71162361"
 Z="2301"
 B="71162356"
 E="71162358"
/><b
 id="71162362"
 Z="2302"
 B="71162359"
 E="71162356"
/></fragment><t
 p="1154.27 311.60"
 BoundingBox="1154.27 303.09 1178.99 313.75"
 LabelJustification="Left"
 LabelAlignment="Left"
><s font="3" size="10" color="0" face="97">CF2H</s></t></n><n
 id="460792"
 p="1135.22 290.30"
 Z="2317"
 Element="8"
 NumHydrogens="0"
 NeedsClean="yes"
 AS="N"
><t
 p="1131.33 294.20"
 BoundingBox="1131.33 285.68 1139.11 294.30"
 LabelJustification="Left"
><s font="3" size="10" color="0" face="96">O</s></t></n><n
 id="71163033"
 p="1155.59 290.30"
 Z="2319"
 Element="8"
 NumHydrogens="0"
 NeedsClean="yes"
 AS="N"
><t
 p="1151.70 294.20"
 BoundingBox="1151.70 285.68 1159.48 294.30"
 LabelJustification="Left"
><s font="3" size="10" color="0" face="96">O</s></t></n><b
 id="71163034"
 Z="2314"
 B="460786"
 E="71163032"
 BS="N"
/><b
 id="71163035"
 Z="2316"
 B="71163032"
 E="460790"
 BS="N"
/><b
 id="71163036"
 Z="2318"
 B="71163032"
 E="460792"
 Order="2"
 BS="N"
/><b
 id="460798"
 Z="2320"
 B="71163032"
 E="71163033"
 Order="2"
 BS="N"
/></fragment><fragment
 id="71163037"
 BoundingBox="1202.20 281.34 1241.86 294.61"
 Z="2324"
><n
 id="71163038"
 p="1211.85 288.16"
 Z="2323"
 NodeType="Fragment"
 NeedsClean="yes"
 AS="N"
><fragment
 id="2096094021"
><n
 id="2096094022"
 p="1116.95 129.73"
/><n
 id="2096094023"
 p="1116.95 144.08"
/><n
 id="2096094024"
 p="1104.53 151.26"
/><n
 id="2096094025"
 p="1092.10 144.08"
/><n
 id="2096094026"
 p="1092.10 129.73"
/><n
 id="2096094027"
 p="1104.53 122.56"
/><n
 id="2096094028"
 p="1129.38 122.56"
 Element="16"
 NumHydrogens="0"
/><n
 id="2096094029"
 p="1129.38 108.21"
 Element="8"
 NumHydrogens="0"
/><n
 id="2096094030"
 p="1141.81 129.73"
 Element="8"
 NumHydrogens="0"
 Charge="-1"
/><b
 id="2096094031"
 B="2096094028"
 E="2096094029"
 Order="2"
/><b
 id="2096094032"
 B="2096094028"
 E="2096094030"
/><b
 id="2096094033"
 B="2096094026"
 E="2096094027"
 Order="2"
/><b
 id="2096094034"
 B="2096094025"
 E="2096094026"
/><b
 id="2096094035"
 B="2096094024"
 E="2096094025"
 Order="2"
/><b
 id="2096094036"
 B="2096094023"
 E="2096094024"
/><b
 id="2096094037"
 B="2096094022"
 E="2096094023"
 Order="2"
/><b
 id="2096094038"
 B="2096094022"
 E="2096094027"
/><b
 id="2096094039"
 B="2096094022"
 E="2096094028"
/></fragment><t
 p="1208.52 292.06"
 BoundingBox="1208.52 283.11 1241.86 294.61"
 LabelJustification="Left"
 LabelLineHeight="auto"
 LineHeight="auto"
 LabelAlignment="Left"
><s font="3" size="10" color="0" face="96">PhSO2-</s></t></n><t
 id="71162330"
 p="1202.20 291.39"
 BoundingBox="1202.20 281.34 1207.69 293.64"
 Z="2329"
 LineHeight="auto"
><s font="23" size="10" color="0" face="96">-</s></t></fragment><fragment
 id="71162073"
 BoundingBox="1259.61 297.90 1298.78 308.56"
 Z="2326"
><n
 id="71162074"
 p="1263.22 302.49"
 Z="2327"
 NodeType="Fragment"
 NeedsClean="yes"
 AS="N"
><fragment
 id="2096094041"
><n
 id="2096092718"
 p="1263.72 298.90"
 Z="2262"
 NumHydrogens="1"
 Charge="1"
 NeedsClean="yes"
><t
 p="1260.11 285.01"
 BoundingBox="1260.11 275.56 1267.33 301.97"
 LabelJustification="Left"
 LabelAlignment="Above"
 LineStarts="2 4 6"
><s font="3" size="10" color="0" face="96">CH+</s></t></n><n
 id="2096092719"
 p="1251.30 306.08"
 Z="2263"
 Element="9"
 NumHydrogens="0"
 NeedsClean="yes"
><t
 p="1248.25 309.98"
 BoundingBox="1248.25 301.64 1254.35 309.98"
 LabelJustification="Left"
><s font="3" size="10" color="0" face="96">F</s></t></n><n
 id="2096092720"
 p="1276.15 306.08"
 Z="2264"
 Element="9"
 NumHydrogens="0"
 NeedsClean="yes"
><t
 p="1273.10 309.98"
 BoundingBox="1273.10 301.64 1279.20 309.98"
 LabelJustification="Left"
><s font="3" size="10" color="0" face="96">F</s></t></n><n
 id="2096092721"
 p="1290.50 302.49"
 Z="2265"
 Element="1"
 NumHydrogens="1"
 NeedsClean="yes"
><t
 p="1286.89 306.39"
 BoundingBox="1286.89 298.05 1301.33 306.39"
 LabelJustification="Left"
 LabelAlignment="Left"
><s font="3" size="10" color="0" face="96">HH</s></t></n><b
 id="2096092722"
 Z="2266"
 B="2096092718"
 E="2096092719"
/><b
 id="2096092723"
 Z="2267"
 B="2096092718"
 E="2096092720"
/></fragment><t
 p="1259.61 306.41"
 BoundingBox="1259.61 297.90 1298.78 308.56"
 LabelJustification="Left"
 LabelAlignment="Left"
><s font="3" size="10" color="0" face="97">CHF2HH</s></t></n></fragment><fragment
 id="71160205"
 BoundingBox="1252.26 333.69 1314.39 355.59"
 Z="2347"
><n
 id="71160206"
 p="1255.87 351.69"
 Z="2346"
 NodeType="GenericNickname"
 NumHydrogens="0"
 NeedsClean="yes"
 AS="N"
 GenericNickname="R"
><t
 p="1252.26 355.59"
 BoundingBox="1252.26 347.25 1259.48 355.59"
 LabelJustification="Left"
 LabelAlignment="Right"
><s font="3" size="10" color="0" face="96">R</s></t></n><n
 id="71160207"
 p="1268.34 344.49"
 Z="2348"
 Charge="-1"
 AS="N"
/><n
 id="71160208"
 p="1280.81 351.69"
 Z="2350"
 AS="N"
/><n
 id="71161360"
 p="1293.28 344.49"
 Z="2362"
 NodeType="Fragment"
 NeedsClean="yes"
 AS="N"
><fragment
 id="2096094042"
><n
 id="71161539"
 p="1293.28 344.49"
 Z="2331"
/><n
 id="71161540"
 p="1280.85 351.66"
 Z="2332"
 Element="9"
 NumHydrogens="0"
 NeedsClean="yes"
><t
 p="1277.80 355.56"
 BoundingBox="1277.80 347.22 1283.90 355.56"
 LabelJustification="Left"
><s font="3" size="10" color="0" face="96">F</s></t></n><n
 id="71161541"
 p="1305.70 351.66"
 Z="2333"
 Element="9"
 NumHydrogens="0"
 NeedsClean="yes"
><t
 p="1302.65 355.56"
 BoundingBox="1302.65 347.22 1308.75 355.56"
 LabelJustification="Left"
><s font="3" size="10" color="0" face="96">F</s></t></n><n
 id="71161542"
 p="1293.28 330.14"
 Z="2334"
 NodeType="ExternalConnectionPoint"
 ExternalConnectionNum="1"
/><b
 id="71161543"
 Z="2335"
 B="71161539"
 E="71161540"
/><b
 id="71161544"
 Z="2336"
 B="71161539"
 E="71161541"
/><b
 id="71161545"
 Z="2337"
 B="71161542"
 E="71161539"
/></fragment><t
 p="1289.67 348.41"
 BoundingBox="1289.67 339.90 1314.39 350.56"
 LabelJustification="Left"
 LabelAlignment="Left"
><s font="3" size="10" color="0" face="97">CF2H</s></t></n><b
 id="71160220"
 Z="2349"
 B="71160206"
 E="71160207"
 BS="N"
/><b
 id="71160221"
 Z="2351"
 B="71160207"
 E="71160208"
 BS="N"
/><b
 id="71161361"
 Z="2363"
 B="71160208"
 E="71161360"
 BS="N"
/><graphic
 id="71160224"
 BoundingBox="1268.31 338.15 1260.81 338.15"
 Z="2352"
 GraphicType="Symbol"
 SymbolType="CircleMinus"
><represent attribute="Charge" object="71160207"/></graphic></fragment><fragment
 id="71160441"
 BoundingBox="1128.54 338.89 1190.67 354.58"
 Z="2354"
><n
 id="71160442"
 p="1132.15 350.68"
 Z="2353"
 NodeType="GenericNickname"
 NumHydrogens="0"
 NeedsClean="yes"
 AS="N"
 GenericNickname="R"
><t
 p="1128.54 354.58"
 BoundingBox="1128.54 346.24 1135.76 354.58"
 LabelJustification="Left"
 LabelAlignment="Right"
><s font="3" size="10" color="0" face="96">R</s></t></n><n
 id="71160443"
 p="1144.62 343.48"
 Z="2355"
 Radical="Doublet"
 AS="N"
/><n
 id="71160444"
 p="1157.09 350.68"
 Z="2357"
 AS="N"
/><n
 id="71160446"
 p="1169.56 343.48"
 Z="2359"
 NodeType="Fragment"
 NeedsClean="yes"
 AS="N"
><fragment
 id="2096094043"
><n
 id="71160454"
 p="1169.56 343.48"
 Z="2338"
/><n
 id="71160455"
 p="1157.14 350.66"
 Z="2339"
 Element="9"
 NumHydrogens="0"
 NeedsClean="yes"
><t
 p="1154.09 354.56"
 BoundingBox="1154.09 346.22 1160.19 354.56"
 LabelJustification="Left"
><s font="3" size="10" color="0" face="96">F</s></t></n><n
 id="71160456"
 p="1181.99 350.66"
 Z="2340"
 Element="9"
 NumHydrogens="0"
 NeedsClean="yes"
><t
 p="1178.94 354.56"
 BoundingBox="1178.94 346.22 1185.04 354.56"
 LabelJustification="Left"
><s font="3" size="10" color="0" face="96">F</s></t></n><n
 id="71160447"
 p="1169.56 329.13"
 Z="2341"
 NodeType="ExternalConnectionPoint"
 ExternalConnectionNum="1"
/><b
 id="71160448"
 Z="2342"
 B="71160454"
 E="71160455"
/><b
 id="71160449"
 Z="2343"
 B="71160454"
 E="71160456"
/><b
 id="71160450"
 Z="2344"
 B="71160447"
 E="71160454"
/></fragment><t
 p="1165.95 347.40"
 BoundingBox="1165.95 338.89 1190.67 349.55"
 LabelJustification="Left"
 LabelAlignment="Left"
><s font="3" size="10" color="0" face="97">CF2H</s></t></n><b
 id="71160457"
 Z="2356"
 B="71160442"
 E="71160443"
 BS="N"
/><b
 id="71160458"
 Z="2358"
 B="71160443"
 E="71160444"
 BS="N"
/><b
 id="71160460"
 Z="2360"
 B="71160444"
 E="71160446"
 BS="N"
/><graphic
 id="71160461"
 BoundingBox="1144.59 340.65 1137.09 340.65"
 Z="2361"
 GraphicType="Symbol"
 SymbolType="Electron"
><represent attribute="Radical" object="71160443"/></graphic></fragment><fragment
 id="493274"
 BoundingBox="1029.47 65.29 1058.31 77.04"
 Z="2393"
><n
 id="493273"
 p="1033.08 73.14"
 Z="2392"
 NodeType="GenericNickname"
 NumHydrogens="0"
 NeedsClean="yes"
 AS="N"
 GenericNickname="R"
><t
 p="1029.47 77.04"
 BoundingBox="1029.47 68.70 1036.69 77.04"
 LabelJustification="Left"
><s font="3" size="10" color="0" face="96">R</s></t></n><n
 id="493275"
 p="1045.56 65.94"
 Z="2394"
 AS="N"
/><n
 id="493277"
 p="1058.03 73.14"
 Z="2396"
 AS="N"
/><b
 id="493276"
 Z="2395"
 B="493273"
 E="493275"
 BS="N"
/><b
 id="493278"
 Z="2397"
 B="493275"
 E="493277"
 Order="2"
 BS="N"
/></fragment><fragment
 id="71162438"
 BoundingBox="1091.91 57.80 1147.41 85.87"
 Z="2415"
><n
 id="71162439"
 p="1101.36 79.80"
 Z="2414"
 NodeType="Nickname"
 NeedsClean="yes"
 AS="N"
><fragment
 id="2096094045"
><n
 id="71162443"
 p="1101.36 79.80"
 Z="2400"
/><n
 id="71162444"
 p="1088.93 72.63"
 Z="2401"
/><n
 id="71162445"
 p="1076.50 79.80"
 Z="2402"
/><n
 id="71162446"
 p="1076.50 94.15"
 Z="2403"
/><n
 id="71162447"
 p="1088.93 101.33"
 Z="2404"
/><n
 id="71162448"
 p="1101.36 94.15"
 Z="2405"
/><n
 id="71162449"
 p="1113.78 72.63"
 Z="2406"
 NodeType="ExternalConnectionPoint"
 ExternalConnectionNum="1"
/><b
 id="71162450"
 Z="2407"
 B="71162447"
 E="71162448"
 Order="2"
 BondCircularOrdering="71162451 0 0 71162455"
/><b
 id="71162451"
 Z="2408"
 B="71162446"
 E="71162447"
/><b
 id="71162452"
 Z="2409"
 B="71162445"
 E="71162446"
 Order="2"
 BondCircularOrdering="71162453 0 0 71162451"
/><b
 id="71162453"
 Z="2410"
 B="71162444"
 E="71162445"
/><b
 id="71162454"
 Z="2411"
 B="71162443"
 E="71162444"
 Order="2"
 BondCircularOrdering="71162455 71162456 0 71162453"
/><b
 id="71162455"
 Z="2412"
 B="71162443"
 E="71162448"
/><b
 id="71162456"
 Z="2413"
 B="71162449"
 E="71162443"
/></fragment><t
 p="1104.14 83.70"
 BoundingBox="1091.91 75.36 1104.14 83.70"
 LabelJustification="Right"
 Justification="Right"
 LabelAlignment="Right"
><s font="3" size="10" color="0" face="96">Ph</s></t></n><n
 id="71162457"
 p="1113.83 72.60"
 Z="2416"
 Element="16"
 NumHydrogens="0"
 NeedsClean="yes"
 AS="N"
><t
 p="1110.50 76.50"
 BoundingBox="1110.50 67.98 1117.16 76.60"
 LabelJustification="Left"
 LabelAlignment="Right"
><s font="3" size="10" color="0" face="96">S</s></t></n><n
 id="71162458"
 p="1126.30 79.80"
 Z="2418"
 color="10"
 NodeType="Fragment"
 NeedsClean="yes"
 AS="N"
><fragment
 id="2096094046"
><n
 id="71162955"
 p="1126.30 79.80"
 Z="2275"
/><n
 id="71162956"
 p="1126.30 94.15"
 Z="2276"
 Element="9"
 NumHydrogens="0"
 NeedsClean="yes"
><t
 p="1123.25 98.05"
 BoundingBox="1123.25 89.71 1129.35 98.05"
 LabelJustification="Left"
><s font="3" size="10" color="0" face="96">F</s></t></n><n
 id="71162957"
 p="1138.73 72.63"
 Z="2277"
 Element="9"
 NumHydrogens="0"
 NeedsClean="yes"
><t
 p="1135.68 76.53"
 BoundingBox="1135.68 68.19 1141.78 76.53"
 LabelJustification="Left"
><s font="3" size="10" color="0" face="96">F</s></t></n><n
 id="71162958"
 p="1113.87 72.63"
 Z="2278"
 NodeType="ExternalConnectionPoint"
 ExternalConnectionNum="1"
/><b
 id="71162959"
 Z="2279"
 B="71162955"
 E="71162956"
/><b
 id="71162960"
 Z="2280"
 B="71162955"
 E="71162957"
/><b
 id="71162961"
 Z="2281"
 B="71162958"
 E="71162955"
/></fragment><t
 p="1122.69 83.72"
 BoundingBox="1122.69 75.21 1147.41 85.87"
 color="10"
 LabelJustification="Left"
 LabelAlignment="Left"
><s font="3" size="10" color="10" face="97">CF2H</s></t></n><n
 id="71162467"
 p="1103.65 62.42"
 Z="2420"
 Element="8"
 NumHydrogens="0"
 NeedsClean="yes"
 AS="N"
><t
 p="1099.76 66.32"
 BoundingBox="1099.76 57.80 1107.54 66.42"
 LabelJustification="Left"
><s font="3" size="10" color="0" face="96">O</s></t></n><n
 id="71162468"
 p="1124.01 62.42"
 Z="2422"
 Element="8"
 NumHydrogens="0"
 NeedsClean="yes"
 AS="N"
><t
 p="1120.12 66.32"
 BoundingBox="1120.12 57.80 1127.90 66.42"
 LabelJustification="Left"
><s font="3" size="10" color="0" face="96">O</s></t></n><b
 id="71162469"
 Z="2417"
 B="71162439"
 E="71162457"
 BS="N"
/><b
 id="71162470"
 Z="2419"
 B="71162457"
 E="71162458"
 BS="N"
/><b
 id="71162471"
 Z="2421"
 B="71162457"
 E="71162467"
 Order="2"
 BS="N"
/><b
 id="71162472"
 Z="2423"
 B="71162457"
 E="71162468"
 Order="2"
 BS="N"
/></fragment><fragment
 id="2096072434"
 BoundingBox="1112.83 942.41 1186.33 983.98"
 Z="2559"
><n
 id="2096072435"
 p="1133.94 975.80"
 Z="2558"
 NodeType="Nickname"
 NeedsClean="yes"
 AS="N"
><fragment
 id="2096094047"
><n
 id="2096072441"
 p="1133.94 975.80"
 Z="2506"
/><n
 id="2096072442"
 p="1121.51 968.62"
 Z="2507"
/><n
 id="2096072443"
 p="1109.09 975.80"
 Z="2508"
/><n
 id="2096072444"
 p="1109.09 990.15"
 Z="2509"
/><n
 id="2096072445"
 p="1121.51 997.32"
 Z="2510"
/><n
 id="2096072446"
 p="1133.94 990.15"
 Z="2511"
/><n
 id="2096072447"
 p="1146.37 968.62"
 Z="2512"
 NodeType="ExternalConnectionPoint"
 ExternalConnectionNum="1"
/><b
 id="2096072448"
 Z="2513"
 B="2096072445"
 E="2096072446"
 Order="2"
 BondCircularOrdering="2096072449 0 0 2096072453"
/><b
 id="2096072449"
 Z="2514"
 B="2096072444"
 E="2096072445"
/><b
 id="2096072450"
 Z="2515"
 B="2096072443"
 E="2096072444"
 Order="2"
 BondCircularOrdering="2096072451 0 0 2096072449"
/><b
 id="2096072451"
 Z="2516"
 B="2096072442"
 E="2096072443"
/><b
 id="2096072452"
 Z="2517"
 B="2096072441"
 E="2096072442"
 Order="2"
 BondCircularOrdering="2096072453 2096072454 0 2096072451"
/><b
 id="2096072453"
 Z="2518"
 B="2096072441"
 E="2096072446"
/><b
 id="2096072454"
 Z="2519"
 B="2096072447"
 E="2096072441"
/></fragment><t
 p="1136.72 979.70"
 BoundingBox="1124.49 971.36 1136.72 979.70"
 LabelJustification="Right"
 Justification="Right"
 LabelAlignment="Right"
><s font="3" size="10" color="0" face="96">Ph</s></t></n><n
 id="2096072455"
 p="1146.41 968.60"
 Z="2560"
 AS="N"
/><n
 id="2096072456"
 p="1158.88 975.80"
 Z="2562"
 AS="N"
/><n
 id="2096072457"
 p="1146.41 954.20"
 Z="2564"
 AS="N"
/><n
 id="2096072458"
 p="1171.35 968.60"
 Z="2566"
 AS="N"
/><n
 id="2096072459"
 p="1171.35 983"
 Z="2568"
 AS="N"
/><n
 id="2096072468"
 p="1133.94 947"
 Z="2571"
 color="10"
 NodeType="Fragment"
 NeedsClean="yes"
 AS="N"
><fragment
 id="2096094048"
><n
 id="2096072781"
 p="1133.94 947"
 Z="2499"
/><n
 id="2096072782"
 p="1133.94 932.65"
 Z="2500"
 Element="9"
 NumHydrogens="0"
 NeedsClean="yes"
><t
 p="1130.89 936.55"
 BoundingBox="1130.89 928.21 1136.99 936.55"
 LabelJustification="Left"
><s font="3" size="10" color="0" face="96">F</s></t></n><n
 id="2096072783"
 p="1121.51 954.17"
 Z="2501"
 Element="9"
 NumHydrogens="0"
 NeedsClean="yes"
><t
 p="1118.46 958.07"
 BoundingBox="1118.46 949.73 1124.56 958.07"
 LabelJustification="Left"
><s font="3" size="10" color="0" face="96">F</s></t></n><n
 id="2096072784"
 p="1146.37 954.17"
 Z="2502"
 NodeType="ExternalConnectionPoint"
 ExternalConnectionNum="1"
/><b
 id="2096072785"
 Z="2503"
 B="2096072781"
 E="2096072782"
/><b
 id="2096072786"
 Z="2504"
 B="2096072781"
 E="2096072783"
/><b
 id="2096072787"
 Z="2505"
 B="2096072784"
 E="2096072781"
/></fragment><t
 p="1137.55 950.92"
 BoundingBox="1112.83 942.41 1137.55 953.07"
 color="10"
 LabelJustification="Right"
 Justification="Right"
 LabelAlignment="Right"
><s font="3" size="10" color="10" face="97">CF2H</s></t></n><n
 id="2096072470"
 p="1158.88 961.40"
 Z="2573"
 Element="1"
 NumHydrogens="0"
 NeedsClean="yes"
 AS="N"
><t
 p="1155.27 965.32"
 BoundingBox="1155.27 956.98 1162.49 965.32"
 LabelJustification="Left"
><s font="3" size="10" color="0" face="97">H</s></t></n><n
 id="2096073877"
 p="1178.55 956.13"
 Z="2657"
 NodeType="GenericNickname"
 NumHydrogens="0"
 NeedsClean="yes"
 AS="N"
 GenericNickname="R"
><t
 p="1174.94 960.03"
 BoundingBox="1174.94 948.48 1186.33 960.03"
 LabelJustification="Left"
 LabelAlignment="Left"
><s font="3" size="10" color="0" face="96">R</s><s font="3" size="10" color="0" face="64">1</s></t></n><b
 id="2096072460"
 Z="2561"
 B="2096072435"
 E="2096072455"
 BS="N"
/><b
 id="2096072461"
 Z="2563"
 B="2096072455"
 E="2096072456"
 BS="N"
/><b
 id="2096072462"
 Z="2565"
 B="2096072455"
 E="2096072457"
 BS="N"
/><b
 id="2096072463"
 Z="2567"
 B="2096072456"
 E="2096072458"
 BS="N"
/><b
 id="2096072464"
 Z="2569"
 B="2096072458"
 E="2096072459"
 BS="N"
/><b
 id="2096072465"
 Z="2570"
 B="2096072456"
 E="2096072459"
 BS="N"
/><b
 id="2096072469"
 Z="2572"
 B="2096072457"
 E="2096072468"
 BS="N"
/><b
 id="2096072471"
 Z="2574"
 B="2096072455"
 E="2096072470"
 BS="N"
/><b
 id="2096073878"
 Z="2658"
 B="2096072458"
 E="2096073877"
 BS="N"
/></fragment><fragment
 id="2096072628"
 BoundingBox="1205.36 940.91 1296.60 978.20"
 Z="2577"
><n
 id="2096072629"
 p="1226.47 974.30"
 Z="2576"
 NodeType="Nickname"
 NeedsClean="yes"
 AS="N"
><fragment
 id="2096094049"
><n
 id="2096072658"
 p="1226.47 974.30"
 Z="2527"
/><n
 id="2096072659"
 p="1214.04 967.12"
 Z="2528"
/><n
 id="2096072660"
 p="1201.61 974.30"
 Z="2529"
/><n
 id="2096072661"
 p="1201.61 988.65"
 Z="2530"
/><n
 id="2096072662"
 p="1214.04 995.82"
 Z="2531"
/><n
 id="2096072663"
 p="1226.47 988.65"
 Z="2532"
/><n
 id="2096072664"
 p="1238.90 967.12"
 Z="2533"
 NodeType="ExternalConnectionPoint"
 ExternalConnectionNum="1"
/><b
 id="2096072665"
 Z="2534"
 B="2096072662"
 E="2096072663"
 Order="2"
 BondCircularOrdering="2096072666 0 0 2096072670"
/><b
 id="2096072666"
 Z="2535"
 B="2096072661"
 E="2096072662"
/><b
 id="2096072667"
 Z="2536"
 B="2096072660"
 E="2096072661"
 Order="2"
 BondCircularOrdering="2096072668 0 0 2096072666"
/><b
 id="2096072668"
 Z="2537"
 B="2096072659"
 E="2096072660"
/><b
 id="2096072669"
 Z="2538"
 B="2096072658"
 E="2096072659"
 Order="2"
 BondCircularOrdering="2096072670 2096072671 0 2096072668"
/><b
 id="2096072670"
 Z="2539"
 B="2096072658"
 E="2096072663"
/><b
 id="2096072671"
 Z="2540"
 B="2096072664"
 E="2096072658"
/></fragment><t
 p="1229.25 978.20"
 BoundingBox="1217.02 969.86 1229.25 978.20"
 LabelJustification="Right"
 Justification="Right"
 LabelAlignment="Right"
><s font="3" size="10" color="0" face="96">Ph</s></t></n><n
 id="2096072672"
 p="1238.94 967.10"
 Z="2578"
 AS="N"
/><n
 id="2096072673"
 p="1251.41 974.30"
 Z="2580"
 AS="N"
/><n
 id="2096072674"
 p="1238.94 952.70"
 Z="2582"
 AS="N"
/><n
 id="2096072675"
 p="1263.88 967.10"
 Z="2584"
 AS="N"
/><n
 id="2096072676"
 p="1276.35 974.30"
 Z="2586"
 AS="N"
/><n
 id="2096072677"
 p="1226.47 945.50"
 Z="2589"
 color="10"
 NodeType="Fragment"
 NeedsClean="yes"
 AS="N"
><fragment
 id="2096094050"
><n
 id="2096072632"
 p="1226.47 945.50"
 Z="2520"
/><n
 id="2096072633"
 p="1226.47 931.15"
 Z="2521"
 Element="9"
 NumHydrogens="0"
 NeedsClean="yes"
><t
 p="1223.42 935.05"
 BoundingBox="1223.42 926.71 1229.52 935.05"
 LabelJustification="Left"
><s font="3" size="10" color="0" face="96">F</s></t></n><n
 id="2096072634"
 p="1214.04 952.67"
 Z="2522"
 Element="9"
 NumHydrogens="0"
 NeedsClean="yes"
><t
 p="1210.99 956.57"
 BoundingBox="1210.99 948.23 1217.09 956.57"
 LabelJustification="Left"
><s font="3" size="10" color="0" face="96">F</s></t></n><n
 id="2096072635"
 p="1238.90 952.67"
 Z="2523"
 NodeType="ExternalConnectionPoint"
 ExternalConnectionNum="1"
/><b
 id="2096072636"
 Z="2524"
 B="2096072632"
 E="2096072633"
/><b
 id="2096072637"
 Z="2525"
 B="2096072632"
 E="2096072634"
/><b
 id="2096072638"
 Z="2526"
 B="2096072635"
 E="2096072632"
/></fragment><t
 p="1230.08 949.42"
 BoundingBox="1205.36 940.91 1230.08 951.57"
 color="10"
 LabelJustification="Right"
 Justification="Right"
 LabelAlignment="Right"
><s font="3" size="10" color="10" face="97">CF2H</s></t></n><n
 id="2096073879"
 p="1288.82 967.10"
 Z="2659"
 NodeType="GenericNickname"
 NumHydrogens="0"
 NeedsClean="yes"
 AS="N"
 GenericNickname="R"
><t
 p="1285.21 971"
 BoundingBox="1285.21 959.45 1296.60 971"
 LabelJustification="Left"
 LabelAlignment="Left"
><s font="3" size="10" color="0" face="96">R</s><s font="3" size="10" color="0" face="64">1</s></t></n><b
 id="2096072681"
 Z="2579"
 B="2096072629"
 E="2096072672"
 BS="N"
/><b
 id="2096072682"
 Z="2581"
 B="2096072672"
 E="2096072673"
 Order="2"
 BS="E"
 BondCircularOrdering="2096072683 2096072681 0 2096072684"
/><b
 id="2096072683"
 Z="2583"
 B="2096072672"
 E="2096072674"
 BS="N"
/><b
 id="2096072684"
 Z="2585"
 B="2096072673"
 E="2096072675"
 BS="N"
/><b
 id="2096072685"
 Z="2587"
 B="2096072675"
 E="2096072676"
 BS="N"
/><b
 id="2096072686"
 Z="2590"
 B="2096072674"
 E="2096072677"
 BS="N"
/><b
 id="2096073880"
 Z="2660"
 B="2096072676"
 E="2096073879"
 BS="N"
/></fragment><fragment
 id="2096073359"
 BoundingBox="996.22 945.65 1058.06 981.15"
 Z="2592"
><n
 id="2096073360"
 p="1005.67 972.97"
 Z="2591"
 NodeType="Nickname"
 NeedsClean="yes"
 AS="N"
><fragment
 id="2096094051"
><n
 id="2096073364"
 p="1005.67 972.97"
 Z="2541"
/><n
 id="2096073365"
 p="993.24 965.79"
 Z="2542"
/><n
 id="2096073366"
 p="980.81 972.97"
 Z="2543"
/><n
 id="2096073367"
 p="980.81 987.32"
 Z="2544"
/><n
 id="2096073368"
 p="993.24 994.49"
 Z="2545"
/><n
 id="2096073369"
 p="1005.67 987.32"
 Z="2546"
/><n
 id="2096073370"
 p="1018.10 965.79"
 Z="2547"
 NodeType="ExternalConnectionPoint"
 ExternalConnectionNum="1"
/><b
 id="2096073371"
 Z="2548"
 B="2096073368"
 E="2096073369"
 Order="2"
 BondCircularOrdering="2096073372 0 0 2096073376"
/><b
 id="2096073372"
 Z="2549"
 B="2096073367"
 E="2096073368"
/><b
 id="2096073373"
 Z="2550"
 B="2096073366"
 E="2096073367"
 Order="2"
 BondCircularOrdering="2096073374 0 0 2096073372"
/><b
 id="2096073374"
 Z="2551"
 B="2096073365"
 E="2096073366"
/><b
 id="2096073375"
 Z="2552"
 B="2096073364"
 E="2096073365"
 Order="2"
 BondCircularOrdering="2096073376 2096073377 0 2096073374"
/><b
 id="2096073376"
 Z="2553"
 B="2096073364"
 E="2096073369"
/><b
 id="2096073377"
 Z="2554"
 B="2096073370"
 E="2096073364"
/></fragment><t
 p="1008.45 976.87"
 BoundingBox="996.22 968.53 1008.45 976.87"
 LabelJustification="Right"
 Justification="Right"
 LabelAlignment="Right"
><s font="3" size="10" color="0" face="96">Ph</s></t></n><n
 id="2096073378"
 p="1018.14 965.77"
 Z="2593"
 AS="N"
/><n
 id="2096073379"
 p="1030.61 972.97"
 Z="2595"
 AS="N"
/><n
 id="2096073380"
 p="1018.14 951.37"
 Z="2597"
 AS="N"
/><n
 id="2096073381"
 p="1043.08 965.77"
 Z="2599"
 AS="N"
/><n
 id="2096073382"
 p="1043.08 980.17"
 Z="2601"
 AS="N"
/><n
 id="2096073875"
 p="1050.28 953.30"
 Z="2655"
 NodeType="GenericNickname"
 NumHydrogens="0"
 NeedsClean="yes"
 AS="N"
 GenericNickname="R"
><t
 p="1046.67 957.20"
 BoundingBox="1046.67 945.65 1058.06 957.20"
 LabelJustification="Left"
 LabelAlignment="Left"
><s font="3" size="10" color="0" face="96">R</s><s font="3" size="10" color="0" face="64">1</s></t></n><b
 id="2096073384"
 Z="2594"
 B="2096073360"
 E="2096073378"
 BS="N"
/><b
 id="2096073385"
 Z="2596"
 B="2096073378"
 E="2096073379"
 BS="N"
/><b
 id="2096073386"
 Z="2598"
 B="2096073378"
 E="2096073380"
 Order="2"
 BS="N"
/><b
 id="2096073387"
 Z="2600"
 B="2096073379"
 E="2096073381"
 BS="N"
/><b
 id="2096073388"
 Z="2602"
 B="2096073381"
 E="2096073382"
 BS="N"
/><b
 id="2096073389"
 Z="2603"
 B="2096073379"
 E="2096073382"
 BS="N"
/><b
 id="2096073876"
 Z="2656"
 B="2096073381"
 E="2096073875"
 BS="N"
/></fragment><fragment
 id="71162794"
 BoundingBox="1027.67 747.28 1056.50 759.03"
 Z="2682"
><n
 id="71162795"
 p="1031.28 755.13"
 Z="2681"
 NodeType="GenericNickname"
 NumHydrogens="0"
 NeedsClean="yes"
 AS="N"
 GenericNickname="R"
><t
 p="1027.67 759.03"
 BoundingBox="1027.67 750.69 1034.89 759.03"
 LabelJustification="Left"
><s font="3" size="10" color="0" face="96">R</s></t></n><n
 id="71162796"
 p="1043.75 747.93"
 Z="2683"
 AS="N"
/><n
 id="71162797"
 p="1056.22 755.13"
 Z="2685"
 AS="N"
/><b
 id="71162798"
 Z="2684"
 B="71162795"
 E="71162796"
 BS="N"
/><b
 id="71162799"
 Z="2686"
 B="71162796"
 E="71162797"
 Order="2"
 BS="N"
/></fragment><fragment
 id="71162800"
 BoundingBox="1100.43 739.79 1155.93 767.87"
 Z="2704"
><n
 id="71162801"
 p="1109.88 761.80"
 Z="2703"
 NodeType="Nickname"
 NeedsClean="yes"
 AS="N"
><fragment
 id="2096094058"
><n
 id="71162803"
 p="1109.88 761.80"
 Z="2689"
/><n
 id="71162804"
 p="1097.45 754.62"
 Z="2690"
/><n
 id="71162805"
 p="1085.02 761.80"
 Z="2691"
/><n
 id="71162806"
 p="1085.02 776.15"
 Z="2692"
/><n
 id="71162807"
 p="1097.45 783.32"
 Z="2693"
/><n
 id="71162808"
 p="1109.88 776.15"
 Z="2694"
/><n
 id="71162809"
 p="1122.30 754.62"
 Z="2695"
 NodeType="ExternalConnectionPoint"
 ExternalConnectionNum="1"
/><b
 id="71162810"
 Z="2696"
 B="71162807"
 E="71162808"
 Order="2"
 BondCircularOrdering="71162811 0 0 2096092672"
/><b
 id="71162811"
 Z="2697"
 B="71162806"
 E="71162807"
/><b
 id="71162812"
 Z="2698"
 B="71162805"
 E="71162806"
 Order="2"
 BondCircularOrdering="71162813 0 0 71162811"
/><b
 id="71162813"
 Z="2699"
 B="71162804"
 E="71162805"
/><b
 id="71162814"
 Z="2700"
 B="71162803"
 E="71162804"
 Order="2"
 BondCircularOrdering="2096092672 2096092673 0 71162813"
/><b
 id="2096092672"
 Z="2701"
 B="71162803"
 E="71162808"
/><b
 id="2096092673"
 Z="2702"
 B="71162809"
 E="71162803"
/></fragment><t
 p="1112.66 765.70"
 BoundingBox="1100.43 757.36 1112.66 765.70"
 LabelJustification="Right"
 Justification="Right"
 LabelAlignment="Right"
><s font="3" size="10" color="0" face="96">Ph</s></t></n><n
 id="71162817"
 p="1122.35 754.60"
 Z="2705"
 Element="16"
 NumHydrogens="0"
 NeedsClean="yes"
 AS="N"
><t
 p="1119.02 758.50"
 BoundingBox="1119.02 749.98 1125.68 758.60"
 LabelJustification="Left"
 LabelAlignment="Right"
><s font="3" size="10" color="0" face="96">S</s></t></n><n
 id="71162818"
 p="1134.82 761.80"
 Z="2707"
 color="10"
 NodeType="Fragment"
 NeedsClean="yes"
 AS="N"
><fragment
 id="2096094059"
><n
 id="2096074077"
 p="1134.82 761.80"
 Z="2485"
/><n
 id="2096074078"
 p="1134.82 776.15"
 Z="2486"
 Element="9"
 NumHydrogens="0"
 NeedsClean="yes"
><t
 p="1131.77 780.05"
 BoundingBox="1131.77 771.71 1137.87 780.05"
 LabelJustification="Left"
><s font="3" size="10" color="0" face="96">F</s></t></n><n
 id="2096074079"
 p="1147.25 754.62"
 Z="2487"
 Element="9"
 NumHydrogens="0"
 NeedsClean="yes"
><t
 p="1144.20 758.52"
 BoundingBox="1144.20 750.18 1150.30 758.52"
 LabelJustification="Left"
><s font="3" size="10" color="0" face="96">F</s></t></n><n
 id="2096074080"
 p="1122.39 754.62"
 Z="2488"
 NodeType="ExternalConnectionPoint"
 ExternalConnectionNum="1"
/><b
 id="2096074081"
 Z="2489"
 B="2096074077"
 E="2096074078"
/><b
 id="2096074082"
 Z="2490"
 B="2096074077"
 E="2096074079"
/><b
 id="2096074083"
 Z="2491"
 B="2096074080"
 E="2096074077"
/></fragment><t
 p="1131.21 765.72"
 BoundingBox="1131.21 757.21 1155.93 767.87"
 color="10"
 LabelJustification="Left"
 LabelAlignment="Left"
><s font="3" size="10" color="10" face="97">CF2H</s></t></n><n
 id="71162827"
 p="1112.17 744.41"
 Z="2709"
 Element="8"
 NumHydrogens="0"
 NeedsClean="yes"
 AS="N"
><t
 p="1108.28 748.31"
 BoundingBox="1108.28 739.79 1116.06 748.41"
 LabelJustification="Left"
><s font="3" size="10" color="0" face="96">O</s></t></n><n
 id="71162828"
 p="1132.53 744.41"
 Z="2711"
 Element="8"
 NumHydrogens="0"
 NeedsClean="yes"
 AS="N"
><t
 p="1128.64 748.31"
 BoundingBox="1128.64 739.79 1136.42 748.41"
 LabelJustification="Left"
><s font="3" size="10" color="0" face="96">O</s></t></n><b
 id="71162829"
 Z="2706"
 B="71162801"
 E="71162817"
 BS="N"
/><b
 id="71162830"
 Z="2708"
 B="71162817"
 E="71162818"
 BS="N"
/><b
 id="71162831"
 Z="2710"
 B="71162817"
 E="71162827"
 Order="2"
 BS="N"
/><b
 id="71162832"
 Z="2712"
 B="71162817"
 E="71162828"
 Order="2"
 BS="N"
/></fragment><fragment
 id="71162931"
 BoundingBox="1029.67 843.85 1058.50 855.60"
 Z="2743"
><n
 id="71162932"
 p="1033.28 851.70"
 Z="2742"
 NodeType="GenericNickname"
 NumHydrogens="0"
 NeedsClean="yes"
 AS="N"
 GenericNickname="R"
><t
 p="1029.67 855.60"
 BoundingBox="1029.67 847.26 1036.89 855.60"
 LabelJustification="Left"
><s font="3" size="10" color="0" face="96">R</s></t></n><n
 id="71162933"
 p="1045.75 844.50"
 Z="2744"
 AS="N"
/><n
 id="71162934"
 p="1058.22 851.70"
 Z="2746"
 AS="N"
/><b
 id="71162935"
 Z="2745"
 B="71162932"
 E="71162933"
 BS="N"
/><b
 id="71162936"
 Z="2747"
 B="71162933"
 E="71162934"
 Order="2"
 BS="N"
/></fragment><fragment
 id="71162937"
 BoundingBox="1102.43 836.36 1157.93 864.44"
 Z="2765"
><n
 id="71162938"
 p="1111.88 858.37"
 Z="2764"
 NodeType="Nickname"
 NeedsClean="yes"
 AS="N"
><fragment
 id="2096094061"
><n
 id="71162940"
 p="1111.88 858.37"
 Z="2750"
/><n
 id="71162941"
 p="1099.45 851.19"
 Z="2751"
/><n
 id="71162942"
 p="1087.02 858.37"
 Z="2752"
/><n
 id="71162943"
 p="1087.02 872.72"
 Z="2753"
/><n
 id="71162944"
 p="1099.45 879.89"
 Z="2754"
/><n
 id="2096092674"
 p="1111.88 872.72"
 Z="2755"
/><n
 id="2096092675"
 p="1124.30 851.19"
 Z="2756"
 NodeType="ExternalConnectionPoint"
 ExternalConnectionNum="1"
/><b
 id="2096092676"
 Z="2757"
 B="71162944"
 E="2096092674"
 Order="2"
 BondCircularOrdering="2096092677 0 0 71162952"
/><b
 id="2096092677"
 Z="2758"
 B="71162943"
 E="71162944"
/><b
 id="2096092678"
 Z="2759"
 B="71162942"
 E="71162943"
 Order="2"
 BondCircularOrdering="2096092679 0 0 2096092677"
/><b
 id="2096092679"
 Z="2760"
 B="71162941"
 E="71162942"
/><b
 id="2096092680"
 Z="2761"
 B="71162940"
 E="71162941"
 Order="2"
 BondCircularOrdering="71162952 71162953 0 2096092679"
/><b
 id="71162952"
 Z="2762"
 B="71162940"
 E="2096092674"
/><b
 id="71162953"
 Z="2763"
 B="2096092675"
 E="71162940"
/></fragment><t
 p="1114.66 862.27"
 BoundingBox="1102.43 853.93 1114.66 862.27"
 LabelJustification="Right"
 Justification="Right"
 LabelAlignment="Right"
><s font="3" size="10" color="0" face="96">Ph</s></t></n><n
 id="71162954"
 p="1124.35 851.17"
 Z="2766"
 Element="16"
 NumHydrogens="0"
 NeedsClean="yes"
 AS="N"
><t
 p="1121.02 855.07"
 BoundingBox="1121.02 846.55 1127.68 855.17"
 LabelJustification="Left"
 LabelAlignment="Right"
><s font="3" size="10" color="0" face="96">S</s></t></n><n
 id="2096092681"
 p="1136.82 858.37"
 Z="2768"
 color="10"
 NodeType="Fragment"
 NeedsClean="yes"
 AS="N"
><fragment
 id="2096094062"
><n
 id="2096074096"
 p="1136.82 858.37"
 Z="2492"
/><n
 id="2096074097"
 p="1136.82 872.72"
 Z="2493"
 Element="9"
 NumHydrogens="0"
 NeedsClean="yes"
><t
 p="1133.77 876.62"
 BoundingBox="1133.77 868.28 1139.87 876.62"
 LabelJustification="Left"
><s font="3" size="10" color="0" face="96">F</s></t></n><n
 id="2096074098"
 p="1149.24 851.19"
 Z="2494"
 Element="9"
 NumHydrogens="0"
 NeedsClean="yes"
><t
 p="1146.19 855.09"
 BoundingBox="1146.19 846.75 1152.29 855.09"
 LabelJustification="Left"
><s font="3" size="10" color="0" face="96">F</s></t></n><n
 id="2096074099"
 p="1124.39 851.19"
 Z="2495"
 NodeType="ExternalConnectionPoint"
 ExternalConnectionNum="1"
/><b
 id="2096074100"
 Z="2496"
 B="2096074096"
 E="2096074097"
/><b
 id="2096074101"
 Z="2497"
 B="2096074096"
 E="2096074098"
/><b
 id="2096074102"
 Z="2498"
 B="2096074099"
 E="2096074096"
/></fragment><t
 p="1133.21 862.29"
 BoundingBox="1133.21 853.78 1157.93 864.44"
 color="10"
 LabelJustification="Left"
 LabelAlignment="Left"
><s font="3" size="10" color="10" face="97">CF2H</s></t></n><n
 id="71162964"
 p="1114.16 840.98"
 Z="2770"
 Element="8"
 NumHydrogens="0"
 NeedsClean="yes"
 AS="N"
><t
 p="1110.27 844.88"
 BoundingBox="1110.27 836.36 1118.05 844.98"
 LabelJustification="Left"
><s font="3" size="10" color="0" face="96">O</s></t></n><n
 id="71162965"
 p="1134.53 840.98"
 Z="2772"
 Element="8"
 NumHydrogens="0"
 NeedsClean="yes"
 AS="N"
><t
 p="1130.64 844.88"
 BoundingBox="1130.64 836.36 1138.42 844.98"
 LabelJustification="Left"
><s font="3" size="10" color="0" face="96">O</s></t></n><b
 id="71162966"
 Z="2767"
 B="71162938"
 E="71162954"
 BS="N"
/><b
 id="71162967"
 Z="2769"
 B="71162954"
 E="2096092681"
 BS="N"
/><b
 id="71162968"
 Z="2771"
 B="71162954"
 E="71162964"
 Order="2"
 BS="N"
/><b
 id="71162969"
 Z="2773"
 B="71162954"
 E="71162965"
 Order="2"
 BS="N"
/></fragment><fragment
 id="2096073896"
 BoundingBox="990.31 724.30 995.87 736.05"
 Z="2776"
><n
 id="2096073895"
 p="993.09 729.63"
 Z="2775"
 Warning="ChemDraw can&apos;t interpret this label."
 NodeType="Unspecified"
 NeedsClean="yes"
 AS="N"
><t
 p="990.31 733.55"
 BoundingBox="990.31 724.30 995.87 736.05"
 LabelJustification="Left"
 LabelLineHeight="auto"
 LineHeight="auto"
><s font="3" size="10" color="0" face="1">a</s></t></n></fragment><fragment
 id="2096073899"
 BoundingBox="983.82 922.28 989.92 934.03"
 Z="2778"
><n
 id="2096073898"
 p="986.87 927.61"
 Z="2777"
 Warning="ChemDraw can&apos;t interpret this label."
 NodeType="Unspecified"
 NeedsClean="yes"
 AS="N"
><t
 p="983.82 931.53"
 BoundingBox="983.82 922.28 989.92 934.03"
 LabelJustification="Left"
 LabelLineHeight="auto"
 LineHeight="auto"
><s font="3" size="10" color="0" face="1">b</s></t></n></fragment><fragment
 id="71163747"
 BoundingBox="100.26 502.55 124.98 513.21"
 Z="2886"
><n
 id="71163748"
 p="103.87 507.14"
 Z="2887"
 Warning="An atom in this label has an invalid valence."
 NodeType="Unspecified"
 NeedsClean="yes"
 AS="N"
><fragment
 id="2096094063"
><n
 id="71163749"
 p="104.37 503.55"
 Z="2813"
 NumHydrogens="1"
 NeedsClean="yes"
><t
 p="100.76 499.11"
 BoundingBox="100.76 490.77 107.98 507.72"
 LabelJustification="Left"
 LabelAlignment="Above"
 LineStarts="2 4"
><s font="3" size="10" color="0" face="96">CH</s></t></n><n
 id="71163750"
 p="91.94 510.72"
 Z="2814"
 Element="9"
 NumHydrogens="0"
 NeedsClean="yes"
><t
 p="88.89 514.62"
 BoundingBox="88.89 506.28 94.99 514.62"
 LabelJustification="Left"
><s font="3" size="10" color="0" face="96">F</s></t></n><n
 id="71163751"
 p="116.80 510.72"
 Z="2815"
 Element="9"
 NumHydrogens="0"
 NeedsClean="yes"
><t
 p="113.75 514.62"
 BoundingBox="113.75 506.28 119.85 514.62"
 LabelJustification="Left"
><s font="3" size="10" color="0" face="96">F</s></t></n><b
 id="71163752"
 Z="2816"
 B="71163749"
 E="71163750"
/><b
 id="71163753"
 Z="2817"
 B="71163749"
 E="71163751"
/></fragment><t
 p="100.26 511.06"
 BoundingBox="100.26 502.55 124.98 513.21"
 LabelJustification="Left"
 LabelAlignment="Left"
><s font="3" size="10" color="0" face="97">CF2H</s></t></n></fragment><fragment
 id="71163754"
 BoundingBox="38.37 513.55 87.17 546.70"
 Z="2890"
><n
 id="71163755"
 p="41.98 542.80"
 Z="2889"
 NodeType="GenericNickname"
 NumHydrogens="0"
 NeedsClean="yes"
 AS="N"
 GenericNickname="R"
><t
 p="49.76 546.70"
 BoundingBox="38.37 535.15 49.76 546.70"
 LabelJustification="Right"
 Justification="Right"
 LabelAlignment="Right"
><s font="3" size="10" color="0" face="96">R</s><s font="3" size="10" color="0" face="64">1</s></t></n><n
 id="71163756"
 p="54.45 535.60"
 Z="2891"
 AS="N"
/><n
 id="71163757"
 p="66.92 542.80"
 Z="2893"
 AS="N"
/><n
 id="71163758"
 p="79.39 535.60"
 Z="2895"
 NodeType="GenericNickname"
 NumHydrogens="0"
 NeedsClean="yes"
 AS="N"
 GenericNickname="R"
><t
 p="75.78 539.50"
 BoundingBox="75.78 527.95 87.17 539.50"
 LabelJustification="Left"
 LabelAlignment="Left"
><s font="3" size="10" color="0" face="96">R</s><s font="3" size="10" color="0" face="64">3</s></t></n><n
 id="71175501"
 p="54.45 521.20"
 Z="3144"
 NodeType="GenericNickname"
 NumHydrogens="0"
 NeedsClean="yes"
 AS="N"
 GenericNickname="R"
><t
 p="50.84 525.10"
 BoundingBox="50.84 513.55 62.23 525.10"
 LabelJustification="Left"
 LabelAlignment="Left"
><s font="3" size="10" color="0" face="96">R</s><s font="3" size="10" color="0" face="64">2</s></t></n><b
 id="71163759"
 Z="2892"
 B="71163755"
 E="71163756"
 BS="N"
/><b
 id="71163760"
 Z="2894"
 B="71163756"
 E="71163757"
 Order="2"
 BS="N"
 BondCircularOrdering="71175502 71163759 0 71163761"
/><b
 id="71163761"
 Z="2896"
 B="71163757"
 E="71163758"
 BS="N"
/><b
 id="71175502"
 Z="3145"
 B="71163756"
 E="71175501"
 BS="N"
/></fragment><fragment
 id="71163762"
 BoundingBox="143.19 501.59 195.66 513.34"
 Z="2900"
><n
 id="71163763"
 p="146.80 506.92"
 Z="2899"
 Warning="ChemDraw can&apos;t interpret this label."
 NodeType="Unspecified"
 NeedsClean="yes"
 AS="N"
><t
 p="143.19 510.84"
 BoundingBox="143.19 501.59 195.66 513.34"
 LabelJustification="Left"
 LabelLineHeight="auto"
 LineHeight="auto"
 LabelAlignment="Left"
><s font="3" size="10" color="0" face="97">CF2H</s><s font="3" size="10" color="0" face="96">SO2R&apos;</s></t></n></fragment><fragment
 id="71163764"
 BoundingBox="210.52 510.46 260.18 554.95"
 Z="2903"
><n
 id="71163765"
 p="214.13 534.48"
 Z="2902"
 NodeType="GenericNickname"
 NumHydrogens="0"
 NeedsClean="yes"
 AS="N"
 GenericNickname="R"
><t
 p="221.91 538.38"
 BoundingBox="210.52 526.83 221.91 538.38"
 LabelJustification="Right"
 Justification="Right"
 LabelAlignment="Right"
><s font="3" size="10" color="0" face="96">R</s><s font="3" size="10" color="0" face="64">1</s></t></n><n
 id="71163766"
 p="226.60 527.28"
 Z="2904"
 AS="N"
/><n
 id="71163767"
 p="239.07 534.48"
 Z="2906"
 AS="N"
/><n
 id="71163768"
 p="251.54 527.28"
 Z="2908"
 NodeType="GenericNickname"
 NumHydrogens="0"
 NeedsClean="yes"
 AS="N"
 GenericNickname="R"
><t
 p="247.93 531.18"
 BoundingBox="247.93 519.63 259.32 531.18"
 LabelJustification="Left"
 LabelAlignment="Left"
><s font="3" size="10" color="0" face="96">R</s><s font="3" size="10" color="0" face="64">3</s></t></n><n
 id="71163769"
 p="239.07 548.88"
 Z="2910"
 NodeType="Fragment"
 NeedsClean="yes"
 AS="N"
><fragment
 id="2096094064"
><n
 id="71163770"
 p="239.07 548.88"
 Z="2818"
/><n
 id="71163771"
 p="226.65 556.05"
 Z="2819"
 Element="9"
 NumHydrogens="0"
 NeedsClean="yes"
><t
 p="223.60 559.95"
 BoundingBox="223.60 551.61 229.70 559.95"
 LabelJustification="Left"
><s font="3" size="10" color="0" face="96">F</s></t></n><n
 id="71163772"
 p="251.50 556.05"
 Z="2820"
 Element="9"
 NumHydrogens="0"
 NeedsClean="yes"
><t
 p="248.45 559.95"
 BoundingBox="248.45 551.61 254.55 559.95"
 LabelJustification="Left"
><s font="3" size="10" color="0" face="96">F</s></t></n><n
 id="71163773"
 p="239.07 534.53"
 Z="2821"
 NodeType="ExternalConnectionPoint"
 ExternalConnectionNum="1"
/><b
 id="71163774"
 Z="2822"
 B="71163770"
 E="71163771"
/><b
 id="71163775"
 Z="2823"
 B="71163770"
 E="71163772"
/><b
 id="71163776"
 Z="2824"
 B="71163773"
 E="71163770"
/></fragment><t
 p="235.46 552.80"
 BoundingBox="235.46 544.29 260.18 554.95"
 LabelJustification="Left"
 LabelAlignment="Left"
><s font="3" size="10" color="0" face="97">CF2H</s></t></n><n
 id="71175503"
 p="214.13 520.08"
 Z="3146"
 NodeType="GenericNickname"
 NumHydrogens="0"
 Radical="Doublet"
 NeedsClean="yes"
 AS="N"
 GenericNickname="R"
><t
 p="221.91 523.98"
 BoundingBox="210.52 512.43 221.91 523.98"
 LabelJustification="Right"
 Justification="Right"
 LabelAlignment="Right"
><s font="3" size="10" color="0" face="96">R</s><s font="3" size="10" color="0" face="64">2</s></t></n><b
 id="71163777"
 Z="2905"
 B="71163765"
 E="71163766"
 BS="N"
/><b
 id="71163778"
 Z="2907"
 B="71163766"
 E="71163767"
 BS="N"
/><b
 id="71163779"
 Z="2909"
 B="71163767"
 E="71163768"
 BS="N"
/><b
 id="71163780"
 Z="2911"
 B="71163767"
 E="71163769"
 BS="N"
/><b
 id="71175504"
 Z="3147"
 B="71163766"
 E="71175503"
 BS="N"
/><graphic
 id="71163781"
 BoundingBox="224.59 511.42 217.09 511.42"
 Z="2912"
 GraphicType="Symbol"
 SymbolType="Electron"
><represent attribute="Radical" object="71175503"/></graphic></fragment><fragment
 id="71163782"
 BoundingBox="411.14 512.59 460.80 559.08"
 Z="2922"
><n
 id="71163783"
 p="414.75 538.61"
 Z="2921"
 NodeType="GenericNickname"
 NumHydrogens="0"
 NeedsClean="yes"
 AS="N"
 GenericNickname="R"
><t
 p="422.53 542.51"
 BoundingBox="411.14 530.96 422.53 542.51"
 LabelJustification="Right"
 Justification="Right"
 LabelAlignment="Right"
><s font="3" size="10" color="0" face="96">R</s><s font="3" size="10" color="0" face="64">1</s></t></n><n
 id="71163784"
 p="427.22 531.41"
 Z="2923"
 AS="N"
/><n
 id="71163785"
 p="439.69 538.61"
 Z="2925"
 AS="N"
/><n
 id="71163786"
 p="452.16 531.41"
 Z="2927"
 NodeType="GenericNickname"
 NumHydrogens="0"
 NeedsClean="yes"
 AS="N"
 GenericNickname="R"
><t
 p="448.55 535.31"
 BoundingBox="448.55 523.76 459.94 535.31"
 LabelJustification="Left"
 LabelAlignment="Left"
><s font="3" size="10" color="0" face="96">R</s><s font="3" size="10" color="0" face="64">3</s></t></n><n
 id="71163787"
 p="439.69 553.01"
 Z="2929"
 NodeType="Fragment"
 NeedsClean="yes"
 AS="N"
><fragment
 id="2096094065"
><n
 id="71164023"
 p="439.69 553.01"
 Z="2789"
/><n
 id="71164024"
 p="427.26 560.18"
 Z="2790"
 Element="9"
 NumHydrogens="0"
 NeedsClean="yes"
><t
 p="424.21 564.08"
 BoundingBox="424.21 555.74 430.31 564.08"
 LabelJustification="Left"
><s font="3" size="10" color="0" face="96">F</s></t></n><n
 id="71164025"
 p="452.12 560.18"
 Z="2791"
 Element="9"
 NumHydrogens="0"
 NeedsClean="yes"
><t
 p="449.07 564.08"
 BoundingBox="449.07 555.74 455.17 564.08"
 LabelJustification="Left"
><s font="3" size="10" color="0" face="96">F</s></t></n><n
 id="71164026"
 p="439.69 538.66"
 Z="2792"
 NodeType="ExternalConnectionPoint"
 ExternalConnectionNum="1"
/><b
 id="71164027"
 Z="2793"
 B="71164023"
 E="71164024"
/><b
 id="71164028"
 Z="2794"
 B="71164023"
 E="71164025"
/><b
 id="71164029"
 Z="2795"
 B="71164026"
 E="71164023"
/></fragment><t
 p="436.08 556.93"
 BoundingBox="436.08 548.42 460.80 559.08"
 LabelJustification="Left"
 LabelAlignment="Left"
><s font="3" size="10" color="0" face="97">CF2H</s></t></n><n
 id="71163795"
 p="427.22 517.01"
 Z="2931"
 Element="1"
 NumHydrogens="0"
 NeedsClean="yes"
 AS="N"
><t
 p="423.61 520.93"
 BoundingBox="423.61 512.59 430.83 520.93"
 LabelJustification="Left"
><s font="3" size="10" color="0" face="97">H</s></t></n><n
 id="71175505"
 p="414.75 524.21"
 Z="3148"
 NodeType="GenericNickname"
 NumHydrogens="0"
 NeedsClean="yes"
 AS="N"
 GenericNickname="R"
><t
 p="422.53 528.11"
 BoundingBox="411.14 516.56 422.53 528.11"
 LabelJustification="Right"
 Justification="Right"
 LabelAlignment="Right"
><s font="3" size="10" color="0" face="96">R</s><s font="3" size="10" color="0" face="64">2</s></t></n><b
 id="71163796"
 Z="2924"
 B="71163783"
 E="71163784"
 BS="N"
/><b
 id="71163797"
 Z="2926"
 B="71163784"
 E="71163785"
 BS="N"
/><b
 id="71163798"
 Z="2928"
 B="71163785"
 E="71163786"
 BS="N"
/><b
 id="71163799"
 Z="2930"
 B="71163785"
 E="71163787"
 BS="N"
/><b
 id="71163800"
 Z="2932"
 B="71163784"
 E="71163795"
 BS="N"
/><b
 id="71175506"
 Z="3149"
 B="71163784"
 E="71175505"
 BS="N"
/></fragment><fragment
 id="71163801"
 BoundingBox="320.09 581.39 346.89 593.69"
 Z="2939"
><n
 id="71163802"
 p="323.70 587.52"
 Z="2938"
 NodeType="Fragment"
 NeedsClean="yes"
 AS="N"
><fragment
 id="2096094070"
><n
 id="71163804"
 p="316.77 587.52"
 Z="2810"
 NodeType="GenericNickname"
 NumHydrogens="0"
 NeedsClean="yes"
 GenericNickname="R"
><t
 p="313.16 591.42"
 BoundingBox="313.16 583.08 320.38 591.42"
 LabelJustification="Left"
><s font="3" size="10" color="0" face="96">R</s></t></n><n
 id="71163805"
 p="331.12 587.52"
 Z="2811"
 Element="16"
 NumHydrogens="1"
 NeedsClean="yes"
><t
 p="327.79 591.42"
 BoundingBox="327.79 582.90 341.68 591.52"
 LabelJustification="Left"
 LabelAlignment="Left"
><s font="3" size="10" color="0" face="96">SH</s></t></n><b
 id="71163806"
 Z="2812"
 B="71163804"
 E="71163805"
/></fragment><t
 p="320.09 591.44"
 BoundingBox="320.09 581.39 346.89 593.69"
 LabelJustification="Left"
 LabelLineHeight="auto"
 LineHeight="auto"
 LabelAlignment="Left"
><s font="3" size="10" color="0" face="1">R</s><s font="23" size="10" color="0" face="1">-</s><s font="3" size="10" color="0" face="1">SH</s></t></n></fragment><fragment
 id="71163807"
 BoundingBox="324.15 512.20 343.32 523.95"
 Z="2941"
><n
 id="71163808"
 p="327.76 517.53"
 Z="2940"
 Element="8"
 NumHydrogens="2"
 NeedsClean="yes"
 AS="N"
><t
 p="324.15 521.45"
 BoundingBox="324.15 512.20 343.32 523.95"
 LabelJustification="Left"
 LabelLineHeight="auto"
 LineHeight="auto"
 LabelAlignment="Left"
><s font="3" size="10" color="0" face="97">H2O</s></t></n></fragment><fragment
 id="71163809"
 BoundingBox="393.47 451.30 458.28 499.60"
 Z="2943"
><n
 id="71163810"
 p="397.08 483.64"
 Z="2942"
 NodeType="GenericNickname"
 NumHydrogens="0"
 NeedsClean="yes"
 AS="N"
 GenericNickname="R"
><t
 p="404.86 487.54"
 BoundingBox="393.47 475.99 404.86 487.54"
 LabelJustification="Right"
 Justification="Right"
 LabelAlignment="Right"
><s font="3" size="10" color="0" face="96">R</s><s font="3" size="10" color="0" face="64">1</s></t></n><n
 id="71163811"
 p="412.22 474.10"
 Z="2944"
 AS="N"
/><n
 id="71163812"
 p="424.69 481.30"
 Z="2946"
 AS="N"
/><n
 id="71163813"
 p="437.17 474.10"
 Z="2948"
 NodeType="Fragment"
 NeedsClean="yes"
 AS="N"
><fragment
 id="2096094071"
><n
 id="71163815"
 p="437.17 474.10"
 Z="2825"
/><n
 id="71163816"
 p="449.59 481.28"
 Z="2826"
 Element="9"
 NumHydrogens="0"
 NeedsClean="yes"
><t
 p="446.54 485.18"
 BoundingBox="446.54 476.84 452.64 485.18"
 LabelJustification="Left"
><s font="3" size="10" color="0" face="96">F</s></t></n><n
 id="71163817"
 p="437.17 459.75"
 Z="2827"
 Element="9"
 NumHydrogens="0"
 NeedsClean="yes"
><t
 p="434.12 463.65"
 BoundingBox="434.12 455.31 440.22 463.65"
 LabelJustification="Left"
><s font="3" size="10" color="0" face="96">F</s></t></n><n
 id="71163818"
 p="424.74 481.28"
 Z="2828"
 NodeType="ExternalConnectionPoint"
 ExternalConnectionNum="1"
/><b
 id="71163819"
 Z="2829"
 B="71163815"
 E="71163816"
/><b
 id="71163820"
 Z="2830"
 B="71163815"
 E="71163817"
/><b
 id="71163821"
 Z="2831"
 B="71163818"
 E="71163815"
/></fragment><t
 p="433.56 478.02"
 BoundingBox="433.56 469.51 458.28 480.17"
 LabelJustification="Left"
 LabelAlignment="Left"
><s font="3" size="10" color="0" face="97">CF2H</s></t></n><n
 id="71163822"
 p="424.69 495.70"
 Z="2952"
 NodeType="GenericNickname"
 NumHydrogens="0"
 NeedsClean="yes"
 AS="N"
 GenericNickname="R"
><t
 p="421.08 499.60"
 BoundingBox="421.08 488.05 432.47 499.60"
 LabelJustification="Left"
 LabelAlignment="Left"
><s font="3" size="10" color="0" face="96">R</s><s font="3" size="10" color="0" face="64">3</s></t></n><n
 id="71175507"
 p="399.75 466.90"
 Z="3150"
 NodeType="GenericNickname"
 NumHydrogens="0"
 Charge="-1"
 NeedsClean="yes"
 AS="N"
 GenericNickname="R"
><t
 p="407.53 470.80"
 BoundingBox="396.14 459.25 407.53 470.80"
 LabelJustification="Right"
 Justification="Right"
 LabelAlignment="Right"
><s font="3" size="10" color="0" face="96">R</s><s font="3" size="10" color="0" face="64">2</s></t></n><b
 id="71163823"
 Z="2945"
 B="71163810"
 E="71163811"
 BS="N"
/><b
 id="71163824"
 Z="2947"
 B="71163811"
 E="71163812"
 BS="N"
/><b
 id="71163825"
 Z="2949"
 B="71163812"
 E="71163813"
 BS="N"
/><b
 id="71163826"
 Z="2953"
 B="71163812"
 E="71163822"
 BS="N"
/><b
 id="71175508"
 Z="3151"
 B="71163811"
 E="71175507"
 BS="N"
/><graphic
 id="71163827"
 BoundingBox="412.69 455.76 405.19 455.76"
 Z="2950"
 GraphicType="Symbol"
 SymbolType="CircleMinus"
><represent attribute="Charge" object="71175507"/></graphic></fragment><fragment
 id="71163828"
 BoundingBox="95.43 464.69 131.16 478.84"
 Z="2955"
><n
 id="71163829"
 p="98.17 472.39"
 Z="2954"
 Warning="ChemDraw can&apos;t interpret this label."
 NodeType="Unspecified"
 NeedsClean="yes"
 AS="N"
><t
 p="95.43 476.29"
 BoundingBox="95.43 464.69 131.16 478.84"
 LabelJustification="Left"
 LabelLineHeight="auto"
 LineHeight="auto"
 LabelAlignment="Left"
><s font="23" size="10" color="0" face="96">-</s><s font="3" size="10" color="0" face="96">R&apos;SO2</s><s font="3" size="10" color="0" face="64">-</s></t></n></fragment><fragment
 id="71163977"
 BoundingBox="406.14 633.83 468.27 678.39"
 Z="2976"
><n
 id="71163978"
 p="409.75 657.92"
 Z="2975"
 NodeType="GenericNickname"
 NumHydrogens="0"
 NeedsClean="yes"
 AS="N"
 GenericNickname="R"
><t
 p="406.14 661.82"
 BoundingBox="406.14 653.48 413.36 661.82"
 LabelJustification="Left"
 LabelAlignment="Right"
><s font="3" size="10" color="0" face="96">R</s></t></n><n
 id="71163979"
 p="422.22 650.72"
 Z="2977"
 AS="N"
/><n
 id="71163980"
 p="434.69 657.92"
 Z="2979"
 AS="N"
/><n
 id="71163981"
 p="447.16 650.72"
 Z="2981"
 NodeType="Fragment"
 NeedsClean="yes"
 AS="N"
><fragment
 id="2096094072"
><n
 id="71164042"
 p="447.16 650.72"
 Z="2796"
/><n
 id="71164043"
 p="459.59 657.90"
 Z="2797"
 Element="9"
 NumHydrogens="0"
 NeedsClean="yes"
><t
 p="456.54 661.80"
 BoundingBox="456.54 653.46 462.64 661.80"
 LabelJustification="Left"
><s font="3" size="10" color="0" face="96">F</s></t></n><n
 id="71164044"
 p="447.16 636.37"
 Z="2798"
 Element="9"
 NumHydrogens="0"
 NeedsClean="yes"
><t
 p="444.11 640.27"
 BoundingBox="444.11 631.93 450.21 640.27"
 LabelJustification="Left"
><s font="3" size="10" color="0" face="96">F</s></t></n><n
 id="71164045"
 p="434.73 657.90"
 Z="2799"
 NodeType="ExternalConnectionPoint"
 ExternalConnectionNum="1"
/><b
 id="71164046"
 Z="2800"
 B="71164042"
 E="71164043"
/><b
 id="71164047"
 Z="2801"
 B="71164042"
 E="71164044"
/><b
 id="71164048"
 Z="2802"
 B="71164045"
 E="71164042"
/></fragment><t
 p="443.55 654.64"
 BoundingBox="443.55 646.13 468.27 656.79"
 LabelJustification="Left"
 LabelAlignment="Left"
><s font="3" size="10" color="0" face="97">CF2H</s></t></n><n
 id="71163982"
 p="434.69 672.32"
 Z="2983"
 NodeType="Fragment"
 NeedsClean="yes"
 AS="N"
><fragment
 id="2096094073"
><n
 id="71164051"
 p="434.69 672.32"
 Z="2803"
/><n
 id="71164052"
 p="422.26 679.50"
 Z="2804"
 Element="9"
 NumHydrogens="0"
 NeedsClean="yes"
><t
 p="419.21 683.40"
 BoundingBox="419.21 675.06 425.31 683.40"
 LabelJustification="Left"
><s font="3" size="10" color="0" face="96">F</s></t></n><n
 id="71164053"
 p="447.12 679.50"
 Z="2805"
 Element="9"
 NumHydrogens="0"
 NeedsClean="yes"
><t
 p="444.07 683.40"
 BoundingBox="444.07 675.06 450.17 683.40"
 LabelJustification="Left"
><s font="3" size="10" color="0" face="96">F</s></t></n><n
 id="71164054"
 p="434.69 657.97"
 Z="2806"
 NodeType="ExternalConnectionPoint"
 ExternalConnectionNum="1"
/><b
 id="71164055"
 Z="2807"
 B="71164051"
 E="71164052"
/><b
 id="71164056"
 Z="2808"
 B="71164051"
 E="71164053"
/><b
 id="71164057"
 Z="2809"
 B="71164054"
 E="71164051"
/></fragment><t
 p="431.08 676.24"
 BoundingBox="431.08 667.73 455.80 678.39"
 LabelJustification="Left"
 LabelAlignment="Left"
><s font="3" size="10" color="0" face="97">CF2H</s></t></n><n
 id="71163991"
 p="429.42 638.25"
 Z="2985"
 Element="1"
 NumHydrogens="0"
 NeedsClean="yes"
 AS="N"
><t
 p="425.81 642.17"
 BoundingBox="425.81 633.83 433.03 642.17"
 LabelJustification="Left"
><s font="3" size="10" color="0" face="97">H</s></t></n><n
 id="71164001"
 p="415.02 638.25"
 Z="2988"
 Element="1"
 NumHydrogens="0"
 NeedsClean="yes"
 AS="N"
><t
 p="411.41 642.17"
 BoundingBox="411.41 633.83 418.63 642.17"
 LabelJustification="Left"
><s font="3" size="10" color="0" face="97">H</s></t></n><b
 id="71163992"
 Z="2978"
 B="71163978"
 E="71163979"
 BS="N"
/><b
 id="71163993"
 Z="2980"
 B="71163979"
 E="71163980"
 BS="N"
/><b
 id="71163994"
 Z="2982"
 B="71163980"
 E="71163981"
 BS="N"
/><b
 id="71163995"
 Z="2984"
 B="71163980"
 E="71163982"
 BS="N"
/><b
 id="71163996"
 Z="2986"
 B="71163979"
 E="71163991"
 BS="N"
/><b
 id="71164002"
 Z="2989"
 B="71163979"
 E="71164001"
 BS="N"
/></fragment><fragment
 id="71160746"
 BoundingBox="37.72 124.60 66.55 136.35"
 Z="2993"
><n
 id="71160747"
 p="41.33 132.45"
 Z="2992"
 NodeType="GenericNickname"
 NumHydrogens="0"
 NeedsClean="yes"
 AS="N"
 GenericNickname="R"
><t
 p="37.72 136.35"
 BoundingBox="37.72 128.01 44.94 136.35"
 LabelJustification="Left"
><s font="3" size="10" color="0" face="96">R</s></t></n><n
 id="71160748"
 p="53.80 125.25"
 Z="2994"
 AS="N"
/><n
 id="71160749"
 p="66.27 132.45"
 Z="2996"
 AS="N"
/><b
 id="71160750"
 Z="2995"
 B="71160747"
 E="71160748"
 BS="N"
/><b
 id="71160751"
 Z="2997"
 B="71160748"
 E="71160749"
 Order="2"
 BS="N"
/></fragment><fragment
 id="71160752"
 BoundingBox="159.59 76.45 221.72 106.37"
 Z="2999"
><n
 id="71160753"
 p="163.20 102.47"
 Z="2998"
 NodeType="GenericNickname"
 NumHydrogens="0"
 NeedsClean="yes"
 AS="N"
 GenericNickname="R"
><t
 p="159.59 106.37"
 BoundingBox="159.59 98.03 166.81 106.37"
 LabelJustification="Left"
><s font="3" size="10" color="0" face="96">R</s></t></n><n
 id="71160754"
 p="175.67 95.27"
 Z="3000"
 AS="N"
/><n
 id="71160755"
 p="188.14 102.47"
 Z="3002"
 AS="N"
/><n
 id="71160756"
 p="175.67 80.87"
 Z="3004"
 Element="1"
 NumHydrogens="0"
 NeedsClean="yes"
 AS="N"
><t
 p="172.06 84.79"
 BoundingBox="172.06 76.45 179.28 84.79"
 LabelJustification="Left"
><s font="3" size="10" color="0" face="1">H</s></t></n><n
 id="71160757"
 p="200.61 95.27"
 Z="3006"
 NodeType="Fragment"
 NeedsClean="yes"
 AS="N"
><fragment
 id="2096094074"
><n
 id="71160768"
 p="200.61 95.27"
 Z="2859"
/><n
 id="71160769"
 p="213.04 102.44"
 Z="2860"
 Element="9"
 NumHydrogens="0"
 NeedsClean="yes"
><t
 p="209.99 106.34"
 BoundingBox="209.99 98 216.09 106.34"
 LabelJustification="Left"
><s font="3" size="10" color="0" face="96">F</s></t></n><n
 id="71160770"
 p="200.61 80.92"
 Z="2861"
 Element="9"
 NumHydrogens="0"
 NeedsClean="yes"
><t
 p="197.56 84.82"
 BoundingBox="197.56 76.48 203.66 84.82"
 LabelJustification="Left"
><s font="3" size="10" color="0" face="96">F</s></t></n><n
 id="71160758"
 p="188.18 102.44"
 Z="2862"
 NodeType="ExternalConnectionPoint"
 ExternalConnectionNum="1"
/><b
 id="71160759"
 Z="2863"
 B="71160768"
 E="71160769"
/><b
 id="71160760"
 Z="2864"
 B="71160768"
 E="71160770"
/><b
 id="71160761"
 Z="2865"
 B="71160758"
 E="71160768"
/></fragment><t
 p="197 99.19"
 BoundingBox="197 90.68 221.72 101.34"
 LabelJustification="Left"
 LabelAlignment="Left"
><s font="3" size="10" color="0" face="97">CF2H</s></t></n><b
 id="71160771"
 Z="3001"
 B="71160753"
 E="71160754"
 BS="N"
/><b
 id="71160772"
 Z="3003"
 B="71160754"
 E="71160755"
 BS="N"
/><b
 id="71160773"
 Z="3005"
 B="71160754"
 E="71160756"
 BS="N"
/><b
 id="71160774"
 Z="3007"
 B="71160755"
 E="71160757"
 BS="N"
/></fragment><fragment
 id="71160784"
 BoundingBox="155.81 143.58 217.94 173.50"
 Z="3011"
><n
 id="71160785"
 p="159.42 169.60"
 Z="3010"
 NodeType="GenericNickname"
 NumHydrogens="0"
 NeedsClean="yes"
 AS="N"
 GenericNickname="R"
><t
 p="155.81 173.50"
 BoundingBox="155.81 165.16 163.03 173.50"
 LabelJustification="Left"
><s font="3" size="10" color="0" face="96">R</s></t></n><n
 id="71160786"
 p="171.89 162.40"
 Z="3012"
 AS="N"
/><n
 id="71160787"
 p="184.36 169.60"
 Z="3014"
 AS="N"
/><n
 id="71160788"
 p="171.89 148"
 Z="3016"
 Element="1"
 NumHydrogens="0"
 NeedsClean="yes"
 AS="N"
><t
 p="168.28 151.92"
 BoundingBox="168.28 143.58 175.50 151.92"
 LabelJustification="Left"
><s font="3" size="10" color="0" face="1">H</s></t></n><n
 id="71160789"
 p="196.83 162.40"
 Z="3018"
 NodeType="Fragment"
 NeedsClean="yes"
 AS="N"
><fragment
 id="2096094075"
><n
 id="71160800"
 p="196.83 162.40"
 Z="2866"
/><n
 id="71160801"
 p="209.26 169.57"
 Z="2867"
 Element="9"
 NumHydrogens="0"
 NeedsClean="yes"
><t
 p="206.21 173.47"
 BoundingBox="206.21 165.13 212.31 173.47"
 LabelJustification="Left"
><s font="3" size="10" color="0" face="96">F</s></t></n><n
 id="71160802"
 p="196.83 148.05"
 Z="2868"
 Element="9"
 NumHydrogens="0"
 NeedsClean="yes"
><t
 p="193.78 151.95"
 BoundingBox="193.78 143.61 199.88 151.95"
 LabelJustification="Left"
><s font="3" size="10" color="0" face="96">F</s></t></n><n
 id="71160790"
 p="184.41 169.57"
 Z="2869"
 NodeType="ExternalConnectionPoint"
 ExternalConnectionNum="1"
/><b
 id="71160791"
 Z="2870"
 B="71160800"
 E="71160801"
/><b
 id="71160792"
 Z="2871"
 B="71160800"
 E="71160802"
/><b
 id="71160793"
 Z="2872"
 B="71160790"
 E="71160800"
/></fragment><t
 p="193.22 166.32"
 BoundingBox="193.22 157.81 217.94 168.47"
 LabelJustification="Left"
 LabelAlignment="Left"
><s font="3" size="10" color="0" face="97">CF2H</s></t></n><b
 id="71160803"
 Z="3013"
 B="71160785"
 E="71160786"
 BS="N"
/><b
 id="71160804"
 Z="3015"
 B="71160786"
 E="71160787"
 Order="2"
 BS="E"
 BondCircularOrdering="71160805 71160803 0 71160806"
/><b
 id="71160805"
 Z="3017"
 B="71160786"
 E="71160788"
 BS="N"
/><b
 id="71160806"
 Z="3019"
 B="71160787"
 E="71160789"
 BS="N"
/></fragment><fragment
 id="71160821"
 BoundingBox="87.43 113.83 133.26 125.58"
 Z="3023"
><n
 id="71160820"
 p="90.48 119.16"
 Z="3022"
 NodeType="Fragment"
 NeedsClean="yes"
 AS="N"
><fragment
 id="2096094076"
><n
 id="71161063"
 p="-36.12 -57.25"
 Z="2839"
 Element="14"
 NumHydrogens="0"
 NeedsClean="yes"
><t
 p="-36.12 -53.35"
 BoundingBox="-40.57 -61.87 -31.67 -53.25"
 LabelJustification="Center"
 Justification="Center"
 LabelAlignment="Center"
><s font="3" size="10" color="0" face="96">Si</s></t></n><n
 id="71161064"
 p="-23.69 -64.42"
 Z="2840"
/><n
 id="71161065"
 p="-36.12 -42.90"
 Z="2841"
/><n
 id="71161066"
 p="-23.69 -50.07"
 Z="2842"
/><n
 id="71161067"
 p="-48.55 -64.42"
 Z="2843"
/><n
 id="71161068"
 p="-60.97 -57.25"
 Z="2844"
 Element="9"
 NumHydrogens="0"
 NeedsClean="yes"
><t
 p="-64.02 -53.35"
 BoundingBox="-64.02 -61.69 -57.92 -53.35"
 LabelJustification="Left"
><s font="3" size="10" color="0" face="96">F</s></t></n><n
 id="71161069"
 p="-48.55 -78.77"
 Z="2845"
 Element="9"
 NumHydrogens="0"
 NeedsClean="yes"
><t
 p="-51.60 -74.87"
 BoundingBox="-51.60 -83.21 -45.50 -74.87"
 LabelJustification="Left"
><s font="3" size="10" color="0" face="96">F</s></t></n><b
 id="71161070"
 Z="2846"
 B="71161067"
 E="71161068"
/><b
 id="71161071"
 Z="2847"
 B="71161067"
 E="71161069"
/><b
 id="71161072"
 Z="2848"
 B="71161063"
 E="71161064"
/><b
 id="71161073"
 Z="2849"
 B="71161063"
 E="71161065"
/><b
 id="71161074"
 Z="2850"
 B="71161063"
 E="71161066"
/><b
 id="71161075"
 Z="2851"
 B="71161063"
 E="71161067"
/></fragment><t
 p="87.43 123.08"
 BoundingBox="87.43 113.83 133.26 125.58"
 LabelJustification="Left"
 LabelLineHeight="auto"
 LineHeight="auto"
 LabelAlignment="Left"
><s font="3" size="10" color="0" face="97">TMSCF2H</s></t></n></fragment><fragment
 id="71160845"
 BoundingBox="250.79 94 297.60 102.34"
 Z="3026"
><n
 id="71160844"
 p="265.19 98.44"
 Z="3025"
 AS="N"
/><n
 id="71160846"
 p="279.59 98.44"
 Z="3027"
 AS="N"
/><n
 id="71160848"
 p="250.79 98.44"
 Z="3029"
 AS="N"
/><n
 id="71160850"
 p="293.99 98.44"
 Z="3031"
 NodeType="GenericNickname"
 NumHydrogens="0"
 NeedsClean="yes"
 AS="N"
 GenericNickname="R"
><t
 p="290.38 102.34"
 BoundingBox="290.38 94 297.60 102.34"
 LabelJustification="Left"
 LabelAlignment="Left"
><s font="3" size="10" color="0" face="96">R</s></t></n><b
 id="71160847"
 Z="3028"
 B="71160844"
 E="71160846"
 Order="3"
 BS="N"
/><b
 id="71160849"
 Z="3030"
 B="71160844"
 E="71160848"
 BS="N"
/><b
 id="71160851"
 Z="3032"
 B="71160846"
 E="71160850"
 BS="N"
/></fragment><fragment
 id="71160863"
 BoundingBox="381.24 110.44 464.17 147.73"
 Z="3036"
><n
 id="71160860"
 p="381.81 122.36"
 Z="3034"
 AS="N"
/><n
 id="71160862"
 p="381.81 136.76"
 Z="3035"
 AS="N"
/><n
 id="71160864"
 p="394.28 143.96"
 Z="3037"
 AS="N"
/><n
 id="71160866"
 p="406.75 136.76"
 Z="3038"
 AS="N"
/><n
 id="71160868"
 p="406.75 122.36"
 Z="3039"
 AS="N"
/><n
 id="71160870"
 p="394.28 115.16"
 Z="3040"
 AS="N"
/><n
 id="71160878"
 p="430.58 122.23"
 Z="3047"
 AS="N"
/><n
 id="71160880"
 p="430.58 136.63"
 Z="3048"
 AS="N"
/><n
 id="71160882"
 p="443.06 115.03"
 Z="3050"
 NodeType="Fragment"
 NeedsClean="yes"
 AS="N"
><fragment
 id="2096094077"
><n
 id="71161079"
 p="443.06 115.03"
 Z="2852"
/><n
 id="71161080"
 p="455.48 122.20"
 Z="2853"
 Element="9"
 NumHydrogens="0"
 NeedsClean="yes"
><t
 p="452.43 126.10"
 BoundingBox="452.43 117.76 458.53 126.10"
 LabelJustification="Left"
><s font="3" size="10" color="0" face="96">F</s></t></n><n
 id="71161081"
 p="443.06 100.68"
 Z="2854"
 Element="9"
 NumHydrogens="0"
 NeedsClean="yes"
><t
 p="440.01 104.58"
 BoundingBox="440.01 96.24 446.11 104.58"
 LabelJustification="Left"
><s font="3" size="10" color="0" face="96">F</s></t></n><n
 id="71161082"
 p="430.63 122.20"
 Z="2855"
 NodeType="ExternalConnectionPoint"
 ExternalConnectionNum="1"
/><b
 id="71161083"
 Z="2856"
 B="71161079"
 E="71161080"
/><b
 id="71161084"
 Z="2857"
 B="71161079"
 E="71161081"
/><b
 id="71161085"
 Z="2858"
 B="71161082"
 E="71161079"
/></fragment><t
 p="439.45 118.95"
 BoundingBox="439.45 110.44 464.17 121.10"
 LabelJustification="Left"
 LabelAlignment="Left"
><s font="3" size="10" color="0" face="97">CF2H</s></t></n><n
 id="71160886"
 p="443.06 143.83"
 Z="3052"
 NodeType="GenericNickname"
 NumHydrogens="0"
 NeedsClean="yes"
 AS="N"
 GenericNickname="R"
><t
 p="439.45 147.73"
 BoundingBox="439.45 139.39 446.67 147.73"
 LabelJustification="Left"
 LabelAlignment="Left"
><s font="3" size="10" color="0" face="96">R</s></t></n><b
 id="71160872"
 Z="3041"
 B="71160860"
 E="71160862"
 Order="2"
 BS="N"
 BondCircularOrdering="71160877 0 0 71160873"
/><b
 id="71160873"
 Z="3042"
 B="71160862"
 E="71160864"
 BS="N"
/><b
 id="71160874"
 Z="3043"
 B="71160864"
 E="71160866"
 Order="2"
 BS="N"
 BondCircularOrdering="71160873 0 71176491 71160875"
/><b
 id="71160875"
 Z="3044"
 B="71160866"
 E="71160868"
 BS="N"
/><b
 id="71160876"
 Z="3045"
 B="71160868"
 E="71160870"
 Order="2"
 BS="N"
 BondCircularOrdering="71160875 0 0 71160877"
/><b
 id="71160877"
 Z="3046"
 B="71160870"
 E="71160860"
 BS="N"
/><b
 id="71160881"
 Z="3049"
 B="71160878"
 E="71160880"
 Order="2"
 BS="Z"
 BondCircularOrdering="71160883 0 71176491 71160887"
/><b
 id="71160883"
 Z="3051"
 B="71160878"
 E="71160882"
 BS="N"
/><b
 id="71160887"
 Z="3053"
 B="71160880"
 E="71160886"
 BS="N"
/><b
 id="71176491"
 Z="3283"
 B="71160866"
 E="71160880"
 BS="N"
/></fragment><fragment
 id="71160925"
 BoundingBox="251.39 115.88 277.46 145.98"
 Z="3058"
><n
 id="71160922"
 p="251.96 123.73"
 Z="3056"
 AS="N"
/><n
 id="71160924"
 p="251.96 138.13"
 Z="3057"
 AS="N"
/><n
 id="71160926"
 p="264.43 145.33"
 Z="3059"
 AS="N"
/><n
 id="71160928"
 p="276.90 138.13"
 Z="3060"
 AS="N"
/><n
 id="71160930"
 p="276.90 123.73"
 Z="3061"
 AS="N"
/><n
 id="71160932"
 p="264.43 116.53"
 Z="3062"
 AS="N"
/><b
 id="71160934"
 Z="3063"
 B="71160922"
 E="71160924"
 Order="2"
 BS="N"
 BondCircularOrdering="71160939 0 0 71160935"
/><b
 id="71160935"
 Z="3064"
 B="71160924"
 E="71160926"
 BS="N"
/><b
 id="71160936"
 Z="3065"
 B="71160926"
 E="71160928"
 Order="2"
 BS="N"
 BondCircularOrdering="71160935 0 0 71160937"
/><b
 id="71160937"
 Z="3066"
 B="71160928"
 E="71160930"
 BS="N"
/><b
 id="71160938"
 Z="3067"
 B="71160930"
 E="71160932"
 Order="2"
 BS="N"
 BondCircularOrdering="71160937 0 0 71160939"
/><b
 id="71160939"
 Z="3068"
 B="71160932"
 E="71160922"
 BS="N"
/></fragment><fragment
 id="71161133"
 BoundingBox="313.18 139.72 356.06 168.17"
 Z="3073"
><n
 id="71161134"
 p="327.79 158.55"
 Z="3072"
 AS="N"
/><n
 id="71161136"
 p="313.39 164.21"
 Z="3074"
 AS="N"
/><n
 id="71161158"
 p="339.05 167.52"
 Z="3090"
 AS="N"
/><n
 id="71161160"
 p="329.93 144.31"
 Z="3092"
 NodeType="Fragment"
 NeedsClean="yes"
 AS="N"
><fragment
 id="2096094078"
><n
 id="71161514"
 p="329.93 144.31"
 Z="2832"
/><n
 id="71161515"
 p="343.28 139.06"
 Z="2833"
 Element="9"
 NumHydrogens="0"
 NeedsClean="yes"
><t
 p="340.23 142.96"
 BoundingBox="340.23 134.62 346.33 142.96"
 LabelJustification="Left"
><s font="3" size="10" color="0" face="96">F</s></t></n><n
 id="71161516"
 p="318.70 135.37"
 Z="2834"
 Element="9"
 NumHydrogens="0"
 NeedsClean="yes"
><t
 p="315.65 139.27"
 BoundingBox="315.65 130.93 321.75 139.27"
 LabelJustification="Left"
><s font="3" size="10" color="0" face="96">F</s></t></n><n
 id="71161517"
 p="327.80 158.50"
 Z="2835"
 NodeType="ExternalConnectionPoint"
 ExternalConnectionNum="1"
/><b
 id="71161518"
 Z="2836"
 B="71161514"
 E="71161515"
/><b
 id="71161519"
 Z="2837"
 B="71161514"
 E="71161516"
/><b
 id="71161520"
 Z="2838"
 B="71161517"
 E="71161514"
/></fragment><t
 p="326.32 148.23"
 BoundingBox="326.32 139.72 351.04 150.38"
 LabelJustification="Left"
 LabelAlignment="Left"
><s font="3" size="10" color="0" face="97">CF2H</s></t></n><n
 id="71161162"
 p="352.45 162.25"
 Z="3094"
 NodeType="GenericNickname"
 NumHydrogens="0"
 NeedsClean="yes"
 AS="N"
 GenericNickname="R"
><t
 p="348.84 166.15"
 BoundingBox="348.84 157.81 356.06 166.15"
 LabelJustification="Left"
><s font="3" size="10" color="0" face="96">R</s></t></n><b
 id="71161139"
 Z="3075"
 B="71161134"
 E="71161136"
 BS="N"
/><b
 id="71161159"
 Z="3091"
 B="71161134"
 E="71161158"
 Order="2"
 BS="Z"
 BondCircularOrdering="71161161 71161139 0 71161163"
/><b
 id="71161161"
 Z="3093"
 B="71161134"
 E="71161160"
 BS="N"
/><b
 id="71161163"
 Z="3095"
 B="71161158"
 E="71161162"
 BS="N"
/></fragment><fragment
 id="71161141"
 BoundingBox="313.99 181.65 340.06 211.75"
 Z="3079"
><n
 id="71161142"
 p="314.56 189.50"
 Z="3077"
 AS="N"
/><n
 id="71161143"
 p="314.56 203.90"
 Z="3078"
 AS="N"
/><n
 id="71161144"
 p="327.03 211.10"
 Z="3080"
 AS="N"
/><n
 id="71161145"
 p="339.50 203.90"
 Z="3081"
 AS="N"
/><n
 id="71161146"
 p="339.50 189.50"
 Z="3082"
 AS="N"
/><n
 id="71161147"
 p="327.03 182.30"
 Z="3083"
 AS="N"
/><b
 id="71161148"
 Z="3084"
 B="71161142"
 E="71161143"
 Order="2"
 BS="N"
 BondCircularOrdering="71161153 0 0 71161149"
/><b
 id="71161149"
 Z="3085"
 B="71161143"
 E="71161144"
 BS="N"
/><b
 id="71161150"
 Z="3086"
 B="71161144"
 E="71161145"
 Order="2"
 BS="N"
 BondCircularOrdering="71161149 0 0 71161151"
/><b
 id="71161151"
 Z="3087"
 B="71161145"
 E="71161146"
 BS="N"
/><b
 id="71161152"
 Z="3088"
 B="71161146"
 E="71161147"
 Order="2"
 BS="N"
 BondCircularOrdering="71161151 0 0 71161153"
/><b
 id="71161153"
 Z="3089"
 B="71161147"
 E="71161142"
 BS="N"
/></fragment><fragment
 id="2096092690"
 BoundingBox="325.98 110.26 350.70 120.92"
 Z="3101"
><n
 id="2096092691"
 p="329.59 114.85"
 Z="3102"
 Warning="An atom in this label has an invalid valence."
 NodeType="Fragment"
 NeedsClean="yes"
 AS="N"
><fragment
 id="2096094079"
><n
 id="71171587"
 p="330.09 111.26"
 Z="2784"
 NumHydrogens="1"
 NeedsClean="yes"
><t
 p="326.48 106.82"
 BoundingBox="326.48 98.48 333.70 115.43"
 LabelJustification="Left"
 LabelAlignment="Above"
 LineStarts="2 4"
><s font="3" size="10" color="0" face="96">CH</s></t></n><n
 id="71171588"
 p="317.67 118.44"
 Z="2785"
 Element="9"
 NumHydrogens="0"
 NeedsClean="yes"
><t
 p="314.62 122.34"
 BoundingBox="314.62 114 320.72 122.34"
 LabelJustification="Left"
><s font="3" size="10" color="0" face="96">F</s></t></n><n
 id="71171589"
 p="342.52 118.44"
 Z="2786"
 Element="9"
 NumHydrogens="0"
 NeedsClean="yes"
><t
 p="339.47 122.34"
 BoundingBox="339.47 114 345.57 122.34"
 LabelJustification="Left"
><s font="3" size="10" color="0" face="96">F</s></t></n><b
 id="71171590"
 Z="2787"
 B="71171587"
 E="71171588"
/><b
 id="71171591"
 Z="2788"
 B="71171587"
 E="71171589"
/></fragment><t
 p="325.98 118.77"
 BoundingBox="325.98 110.26 350.70 120.92"
 LabelJustification="Left"
 LabelAlignment="Left"
><s font="3" size="10" color="0" face="97">CF2H</s></t></n></fragment><fragment
 id="71171393"
 BoundingBox="77.67 185.70 139.80 207.60"
 Z="3117"
><n
 id="71171394"
 p="81.28 203.70"
 Z="3116"
 NodeType="GenericNickname"
 NumHydrogens="0"
 NeedsClean="yes"
 AS="N"
 GenericNickname="R"
><t
 p="77.67 207.60"
 BoundingBox="77.67 199.26 84.89 207.60"
 LabelJustification="Left"
><s font="3" size="10" color="0" face="96">R</s></t></n><n
 id="71171395"
 p="93.75 196.50"
 Z="3118"
 Charge="1"
 AS="N"
/><n
 id="71171396"
 p="106.22 203.70"
 Z="3120"
 AS="N"
/><n
 id="71171398"
 p="118.69 196.50"
 Z="3122"
 NodeType="Fragment"
 NeedsClean="yes"
 AS="N"
><fragment
 id="2096094080"
><n
 id="71171400"
 p="118.69 196.50"
 Z="3109"
/><n
 id="71171401"
 p="131.12 203.67"
 Z="3110"
 Element="9"
 NumHydrogens="0"
 NeedsClean="yes"
><t
 p="128.07 207.57"
 BoundingBox="128.07 199.23 134.17 207.57"
 LabelJustification="Left"
><s font="3" size="10" color="0" face="96">F</s></t></n><n
 id="71171402"
 p="118.69 182.15"
 Z="3111"
 Element="9"
 NumHydrogens="0"
 NeedsClean="yes"
><t
 p="115.64 186.05"
 BoundingBox="115.64 177.71 121.74 186.05"
 LabelJustification="Left"
><s font="3" size="10" color="0" face="96">F</s></t></n><n
 id="71171403"
 p="106.26 203.67"
 Z="3112"
 NodeType="ExternalConnectionPoint"
 ExternalConnectionNum="1"
/><b
 id="71171404"
 Z="3113"
 B="71171400"
 E="71171401"
/><b
 id="71171405"
 Z="3114"
 B="71171400"
 E="71171402"
/><b
 id="71171406"
 Z="3115"
 B="71171403"
 E="71171400"
/></fragment><t
 p="115.08 200.42"
 BoundingBox="115.08 191.91 139.80 202.57"
 LabelJustification="Left"
 LabelAlignment="Left"
><s font="3" size="10" color="0" face="97">CF2H</s></t></n><b
 id="71171407"
 Z="3119"
 B="71171394"
 E="71171395"
 BS="N"
/><b
 id="71171408"
 Z="3121"
 B="71171395"
 E="71171396"
 BS="N"
/><b
 id="71171410"
 Z="3123"
 B="71171396"
 E="71171398"
 BS="N"
/><graphic
 id="71171412"
 BoundingBox="93.72 190.16 86.22 190.16"
 Z="3124"
 GraphicType="Symbol"
 SymbolType="CirclePlus"
><represent attribute="Charge" object="71171395"/></graphic></fragment><fragment
 id="71171545"
 BoundingBox="105.20 138.90 129.92 149.56"
 Z="3131"
><n
 id="71171546"
 p="108.81 143.49"
 Z="3132"
 Warning="An atom in this label has an invalid valence."
 NodeType="Unspecified"
 NeedsClean="yes"
 AS="N"
><fragment
 id="2096094081"
><n
 id="71171550"
 p="109.31 139.90"
 Z="3125"
 NumHydrogens="1"
 NeedsClean="yes"
><t
 p="105.70 135.46"
 BoundingBox="105.70 127.12 112.92 144.07"
 LabelJustification="Left"
 LabelAlignment="Above"
 LineStarts="2 4"
><s font="3" size="10" color="0" face="96">CH</s></t></n><n
 id="71171551"
 p="96.89 147.07"
 Z="3126"
 Element="9"
 NumHydrogens="0"
 NeedsClean="yes"
><t
 p="93.84 150.97"
 BoundingBox="93.84 142.63 99.94 150.97"
 LabelJustification="Left"
><s font="3" size="10" color="0" face="96">F</s></t></n><n
 id="71171552"
 p="121.74 147.07"
 Z="3127"
 Element="9"
 NumHydrogens="0"
 NeedsClean="yes"
><t
 p="118.69 150.97"
 BoundingBox="118.69 142.63 124.79 150.97"
 LabelJustification="Left"
><s font="3" size="10" color="0" face="96">F</s></t></n><b
 id="71171553"
 Z="3128"
 B="71171550"
 E="71171551"
/><b
 id="71171554"
 Z="3129"
 B="71171550"
 E="71171552"
/></fragment><t
 p="105.20 147.41"
 BoundingBox="105.20 138.90 129.92 149.56"
 LabelJustification="Left"
 LabelAlignment="Left"
><s font="3" size="10" color="0" face="97">CF2H</s></t></n></fragment><fragment
 id="71175360"
 BoundingBox="322.62 565.66 343.18 577.16"
 Z="3139"
><n
 id="71175361"
 p="332.90 570.79"
 Z="3138"
 color="17"
 IgnoreWarnings="yes"
 NodeType="Fragment"
 NeedsClean="yes"
 AS="N"
 LabelDisplay="Center"
><fragment
 id="2096094082"
><n
 id="71175403"
 p="340.33 570.79"
 Z="2781"
 NodeType="GenericNickname"
 NumHydrogens="0"
 NeedsClean="yes"
 GenericNickname="A"
><t
 p="337 574.69"
 BoundingBox="337 566.35 343.66 574.69"
 LabelJustification="Left"
><s font="3" size="10" color="0" face="96">A</s></t></n><n
 id="71175404"
 p="325.98 570.79"
 Z="2782"
 Element="1"
 NumHydrogens="0"
 Isotope="3"
 NeedsClean="yes"
><t
 p="322.93 574.69"
 BoundingBox="322.93 566.35 329.03 574.69"
 LabelJustification="Left"
><s font="3" size="10" color="0" face="96">T</s></t></n><b
 id="71175405"
 Z="2783"
 B="71175403"
 E="71175404"
/></fragment><t
 p="332.90 574.71"
 BoundingBox="322.62 565.66 343.18 577.16"
 color="17"
 LabelJustification="Center"
 LabelLineHeight="11.50"
 Justification="Center"
 LineHeight="11.50"
 LabelAlignment="Left"
><s font="3" size="10" color="17" face="97">HAT</s></t></n></fragment><fragment
 id="71175365"
 BoundingBox="323.18 496.39 342.62 507.89"
 Z="3143"
><n
 id="71175366"
 p="332.90 501.52"
 Z="3142"
 color="10"
 IgnoreWarnings="yes"
 Warning="ChemDraw can&apos;t interpret this label."
 NodeType="Unspecified"
 NeedsClean="yes"
 AS="N"
 LabelDisplay="Center"
><t
 p="332.90 505.44"
 BoundingBox="323.18 496.39 342.62 507.89"
 color="10"
 LabelJustification="Center"
 LabelLineHeight="11.50"
 Justification="Center"
 LineHeight="11.50"
 LabelAlignment="Left"
><s font="3" size="10" color="10" face="97">SET</s></t></n></fragment><fragment
 id="71175637"
 BoundingBox="86.23 267.96 100.12 279.46"
 Z="3199"
><n
 id="71175638"
 p="89.56 273.01"
 Z="3198"
 Warning="An atom in this label has an invalid valence."
 NodeType="Unspecified"
 NeedsClean="yes"
 AS="N"
><fragment
 id="2096094083"
><n
 id="71175714"
 p="96.99 273.01"
 Z="3171"
 Element="15"
 NumHydrogens="0"
 NeedsClean="yes"
><t
 p="93.66 276.91"
 BoundingBox="93.66 268.57 100.32 276.91"
 LabelJustification="Left"
><s font="3" size="10" color="0" face="96">P</s></t></n><n
 id="71175715"
 p="82.64 273.01"
 Z="3172"
 NumHydrogens="0"
 NeedsClean="yes"
><t
 p="79.03 276.91"
 BoundingBox="79.03 268.39 86.25 277.01"
 LabelJustification="Left"
><s font="3" size="10" color="0" face="96">C</s></t></n><b
 id="71175716"
 Z="3173"
 B="71175714"
 E="71175715"
/></fragment><t
 p="86.23 276.91"
 BoundingBox="86.23 267.96 100.12 279.46"
 LabelJustification="Left"
 LabelLineHeight="auto"
 LineHeight="auto"
 LabelAlignment="Left"
><s font="3" size="10" color="0">PC</s></t></n></fragment><fragment
 id="71175717"
 BoundingBox="127.89 334.47 167.34 351.25"
 Z="3202"
><n
 id="71175718"
 p="131.22 344.80"
 Z="3201"
 NodeType="Fragment"
 NeedsClean="yes"
 AS="N"
><fragment
 id="2096094084"
><n
 id="2096094085"
 p="138.64 344.80"
 Element="15"
 NumHydrogens="2"
 Charge="1"
 Radical="Doublet"
/><n
 id="2096094086"
 p="124.29 344.80"
 NumHydrogens="3"
/><b
 id="2096094087"
 B="2096094085"
 E="2096094086"
/></fragment><t
 p="127.89 348.70"
 BoundingBox="127.89 339.75 167.34 351.25"
 LabelJustification="Left"
 LabelLineHeight="auto"
 LineHeight="auto"
 LabelAlignment="Left"
><s font="3" size="10" color="0">PH2CH3</s></t></n><graphic
 id="71175723"
 BoundingBox="144.56 336.64 140.81 336.64"
 Z="3203"
 GraphicType="Symbol"
 SymbolType="RadicalCation"
><represent attribute="Charge" object="71175718"/><represent attribute="Radical" object="71175718"/></graphic></fragment><fragment
 id="71175724"
 BoundingBox="130.21 387.01 154.93 397.67"
 Z="3207"
><n
 id="71175725"
 p="133.82 391.60"
 Z="3208"
 Warning="An atom in this label has an invalid valence."
 NodeType="Unspecified"
 NeedsClean="yes"
 AS="N"
><fragment
 id="2096094089"
><n
 id="71175727"
 p="134.32 388.01"
 Z="3166"
 NumHydrogens="1"
 NeedsClean="yes"
><t
 p="130.71 383.57"
 BoundingBox="130.71 375.23 137.93 392.18"
 LabelJustification="Left"
 LabelAlignment="Above"
 LineStarts="2 4"
><s font="3" size="10" color="0" face="96">CH</s></t></n><n
 id="71175728"
 p="121.89 395.19"
 Z="3167"
 Element="9"
 NumHydrogens="0"
 NeedsClean="yes"
><t
 p="118.84 399.09"
 BoundingBox="118.84 390.75 124.94 399.09"
 LabelJustification="Left"
><s font="3" size="10" color="0" face="96">F</s></t></n><n
 id="71175729"
 p="146.75 395.19"
 Z="3168"
 Element="9"
 NumHydrogens="0"
 NeedsClean="yes"
><t
 p="143.70 399.09"
 BoundingBox="143.70 390.75 149.80 399.09"
 LabelJustification="Left"
><s font="3" size="10" color="0" face="96">F</s></t></n><b
 id="71175730"
 Z="3169"
 B="71175727"
 E="71175728"
/><b
 id="71175731"
 Z="3170"
 B="71175727"
 E="71175729"
/></fragment><t
 p="130.21 395.52"
 BoundingBox="130.21 387.01 154.93 397.67"
 LabelJustification="Left"
 LabelAlignment="Left"
><s font="3" size="10" color="0" face="97">CF2H</s></t></n></fragment><fragment
 id="71175732"
 BoundingBox="167.18 307.49 229.31 323.18"
 Z="3213"
><n
 id="71175733"
 p="170.79 319.28"
 Z="3212"
 NodeType="GenericNickname"
 NumHydrogens="0"
 NeedsClean="yes"
 AS="N"
 GenericNickname="R"
><t
 p="167.18 323.18"
 BoundingBox="167.18 314.84 174.40 323.18"
 LabelJustification="Left"
><s font="3" size="10" color="0" face="96">R</s></t></n><n
 id="71175734"
 p="183.26 312.08"
 Z="3214"
 Radical="Doublet"
 AS="N"
/><n
 id="71175735"
 p="195.73 319.28"
 Z="3216"
 AS="N"
/><n
 id="71175736"
 p="208.20 312.08"
 Z="3218"
 NodeType="Fragment"
 NeedsClean="yes"
 AS="N"
><fragment
 id="2096094090"
><n
 id="71175738"
 p="208.20 312.08"
 Z="3174"
/><n
 id="71175739"
 p="220.63 319.25"
 Z="3175"
 Element="9"
 NumHydrogens="0"
 NeedsClean="yes"
><t
 p="217.58 323.15"
 BoundingBox="217.58 314.81 223.68 323.15"
 LabelJustification="Left"
><s font="3" size="10" color="0" face="96">F</s></t></n><n
 id="71175740"
 p="208.20 297.73"
 Z="3176"
 Element="9"
 NumHydrogens="0"
 NeedsClean="yes"
><t
 p="205.15 301.63"
 BoundingBox="205.15 293.29 211.25 301.63"
 LabelJustification="Left"
><s font="3" size="10" color="0" face="96">F</s></t></n><n
 id="71175741"
 p="195.77 319.25"
 Z="3177"
 NodeType="ExternalConnectionPoint"
 ExternalConnectionNum="1"
/><b
 id="71175742"
 Z="3178"
 B="71175738"
 E="71175739"
/><b
 id="71175743"
 Z="3179"
 B="71175738"
 E="71175740"
/><b
 id="71175744"
 Z="3180"
 B="71175741"
 E="71175738"
/></fragment><t
 p="204.59 316"
 BoundingBox="204.59 307.49 229.31 318.15"
 LabelJustification="Left"
 LabelAlignment="Left"
><s font="3" size="10" color="0" face="97">CF2H</s></t></n><b
 id="71175745"
 Z="3215"
 B="71175733"
 E="71175734"
 BS="N"
/><b
 id="71175746"
 Z="3217"
 B="71175734"
 E="71175735"
 BS="N"
/><b
 id="71175747"
 Z="3219"
 B="71175735"
 E="71175736"
 BS="N"
/><graphic
 id="71175748"
 BoundingBox="183.23 309.25 175.73 309.25"
 Z="3220"
 GraphicType="Symbol"
 SymbolType="Electron"
><represent attribute="Radical" object="71175734"/></graphic></fragment><fragment
 id="71175749"
 BoundingBox="159.83 255.29 221.96 277.19"
 Z="3222"
><n
 id="71175750"
 p="163.44 273.29"
 Z="3221"
 NodeType="GenericNickname"
 NumHydrogens="0"
 NeedsClean="yes"
 AS="N"
 GenericNickname="R"
><t
 p="159.83 277.19"
 BoundingBox="159.83 268.85 167.05 277.19"
 LabelJustification="Left"
><s font="3" size="10" color="0" face="96">R</s></t></n><n
 id="71175751"
 p="175.91 266.09"
 Z="3223"
 Charge="1"
 AS="N"
/><n
 id="71175752"
 p="188.38 273.29"
 Z="3225"
 AS="N"
/><n
 id="71175753"
 p="200.85 266.09"
 Z="3227"
 NodeType="Fragment"
 NeedsClean="yes"
 AS="N"
><fragment
 id="2096094091"
><n
 id="71175755"
 p="200.85 266.09"
 Z="3159"
/><n
 id="71175756"
 p="213.28 273.26"
 Z="3160"
 Element="9"
 NumHydrogens="0"
 NeedsClean="yes"
><t
 p="210.23 277.16"
 BoundingBox="210.23 268.82 216.33 277.16"
 LabelJustification="Left"
><s font="3" size="10" color="0" face="96">F</s></t></n><n
 id="71175757"
 p="200.85 251.74"
 Z="3161"
 Element="9"
 NumHydrogens="0"
 NeedsClean="yes"
><t
 p="197.80 255.64"
 BoundingBox="197.80 247.30 203.90 255.64"
 LabelJustification="Left"
><s font="3" size="10" color="0" face="96">F</s></t></n><n
 id="71175758"
 p="188.43 273.26"
 Z="3162"
 NodeType="ExternalConnectionPoint"
 ExternalConnectionNum="1"
/><b
 id="71175759"
 Z="3163"
 B="71175755"
 E="71175756"
/><b
 id="71175760"
 Z="3164"
 B="71175755"
 E="71175757"
/><b
 id="71175761"
 Z="3165"
 B="71175758"
 E="71175755"
/></fragment><t
 p="197.24 270.01"
 BoundingBox="197.24 261.50 221.96 272.16"
 LabelJustification="Left"
 LabelAlignment="Left"
><s font="3" size="10" color="0" face="97">CF2H</s></t></n><b
 id="71175762"
 Z="3224"
 B="71175750"
 E="71175751"
 BS="N"
/><b
 id="71175763"
 Z="3226"
 B="71175751"
 E="71175752"
 BS="N"
/><b
 id="71175764"
 Z="3228"
 B="71175752"
 E="71175753"
 BS="N"
/><graphic
 id="71175765"
 BoundingBox="175.88 259.75 168.38 259.75"
 Z="3251"
 GraphicType="Symbol"
 SymbolType="CirclePlus"
><represent attribute="Charge" object="71175751"/></graphic></fragment><fragment
 id="71175766"
 BoundingBox="298.48 249.91 360.61 279.85"
 Z="3233"
><n
 id="71175767"
 p="302.09 275.95"
 Z="3232"
 NodeType="GenericNickname"
 NumHydrogens="0"
 NeedsClean="yes"
 AS="N"
 GenericNickname="R"
><t
 p="298.48 279.85"
 BoundingBox="298.48 271.51 305.70 279.85"
 LabelJustification="Left"
><s font="3" size="10" color="0" face="96">R</s></t></n><n
 id="71175768"
 p="314.56 268.75"
 Z="3234"
 AS="N"
/><n
 id="71175769"
 p="327.03 275.95"
 Z="3236"
 AS="N"
/><n
 id="71175770"
 p="339.50 268.75"
 Z="3238"
 NodeType="Fragment"
 NeedsClean="yes"
 AS="N"
><fragment
 id="2096094092"
><n
 id="71175772"
 p="339.50 268.75"
 Z="3181"
/><n
 id="71175773"
 p="351.93 275.92"
 Z="3182"
 Element="9"
 NumHydrogens="0"
 NeedsClean="yes"
><t
 p="348.88 279.82"
 BoundingBox="348.88 271.48 354.98 279.82"
 LabelJustification="Left"
><s font="3" size="10" color="0" face="96">F</s></t></n><n
 id="71175774"
 p="339.50 254.40"
 Z="3183"
 Element="9"
 NumHydrogens="0"
 NeedsClean="yes"
><t
 p="336.45 258.30"
 BoundingBox="336.45 249.96 342.55 258.30"
 LabelJustification="Left"
><s font="3" size="10" color="0" face="96">F</s></t></n><n
 id="71175775"
 p="327.07 275.92"
 Z="3184"
 NodeType="ExternalConnectionPoint"
 ExternalConnectionNum="1"
/><b
 id="71175776"
 Z="3185"
 B="71175772"
 E="71175773"
/><b
 id="71175777"
 Z="3186"
 B="71175772"
 E="71175774"
/><b
 id="71175778"
 Z="3187"
 B="71175775"
 E="71175772"
/></fragment><t
 p="335.89 272.67"
 BoundingBox="335.89 264.16 360.61 274.82"
 LabelJustification="Left"
 LabelAlignment="Left"
><s font="3" size="10" color="0" face="97">CF2H</s></t></n><n
 id="71175779"
 p="314.56 254.35"
 Z="3240"
 Warning="ChemDraw can&apos;t interpret this label."
 NodeType="Unspecified"
 NeedsClean="yes"
 AS="N"
><t
 p="310.95 258.25"
 BoundingBox="310.95 249.91 323.73 258.35"
 LabelJustification="Left"
 LabelAlignment="Left"
><s font="3" size="10" color="0" face="96">Nu</s></t></n><b
 id="71175780"
 Z="3235"
 B="71175767"
 E="71175768"
 BS="N"
/><b
 id="71175781"
 Z="3237"
 B="71175768"
 E="71175769"
 BS="N"
/><b
 id="71175782"
 Z="3239"
 B="71175769"
 E="71175770"
 BS="N"
/><b
 id="71175783"
 Z="3241"
 B="71175768"
 E="71175779"
 BS="N"
/></fragment><fragment
 id="71175784"
 BoundingBox="178.99 367.09 207.82 378.84"
 Z="3246"
><n
 id="71175785"
 p="182.60 374.94"
 Z="3245"
 NodeType="GenericNickname"
 NumHydrogens="0"
 NeedsClean="yes"
 AS="N"
 GenericNickname="R"
><t
 p="178.99 378.84"
 BoundingBox="178.99 370.50 186.21 378.84"
 LabelJustification="Left"
><s font="3" size="10" color="0" face="96">R</s></t></n><n
 id="71175786"
 p="195.07 367.74"
 Z="3247"
 AS="N"
/><n
 id="71175787"
 p="207.54 374.94"
 Z="3249"
 AS="N"
/><b
 id="71175788"
 Z="3248"
 B="71175785"
 E="71175786"
 BS="N"
/><b
 id="71175789"
 Z="3250"
 B="71175786"
 E="71175787"
 Order="2"
 BS="N"
/></fragment><fragment
 id="71175790"
 BoundingBox="302.21 349.75 364.34 379.67"
 Z="3254"
><n
 id="71175791"
 p="305.82 375.77"
 Z="3253"
 NodeType="GenericNickname"
 NumHydrogens="0"
 NeedsClean="yes"
 AS="N"
 GenericNickname="R"
><t
 p="302.21 379.67"
 BoundingBox="302.21 371.33 309.43 379.67"
 LabelJustification="Left"
><s font="3" size="10" color="0" face="96">R</s></t></n><n
 id="71175792"
 p="318.29 368.57"
 Z="3255"
 AS="N"
/><n
 id="71175793"
 p="330.76 375.77"
 Z="3257"
 AS="N"
/><n
 id="71175794"
 p="343.23 368.57"
 Z="3259"
 NodeType="Fragment"
 NeedsClean="yes"
 AS="N"
><fragment
 id="2096094093"
><n
 id="71175796"
 p="343.23 368.57"
 Z="3188"
/><n
 id="71175797"
 p="355.66 375.74"
 Z="3189"
 Element="9"
 NumHydrogens="0"
 NeedsClean="yes"
><t
 p="352.61 379.64"
 BoundingBox="352.61 371.30 358.71 379.64"
 LabelJustification="Left"
><s font="3" size="10" color="0" face="96">F</s></t></n><n
 id="71175798"
 p="343.23 354.22"
 Z="3190"
 Element="9"
 NumHydrogens="0"
 NeedsClean="yes"
><t
 p="340.18 358.12"
 BoundingBox="340.18 349.78 346.28 358.12"
 LabelJustification="Left"
><s font="3" size="10" color="0" face="96">F</s></t></n><n
 id="71175799"
 p="330.80 375.74"
 Z="3191"
 NodeType="ExternalConnectionPoint"
 ExternalConnectionNum="1"
/><b
 id="71175800"
 Z="3192"
 B="71175796"
 E="71175797"
/><b
 id="71175801"
 Z="3193"
 B="71175796"
 E="71175798"
/><b
 id="71175802"
 Z="3194"
 B="71175799"
 E="71175796"
/></fragment><t
 p="339.62 372.49"
 BoundingBox="339.62 363.98 364.34 374.64"
 LabelJustification="Left"
 LabelAlignment="Left"
><s font="3" size="10" color="0" face="97">CF2H</s></t></n><n
 id="71175803"
 p="318.29 354.17"
 Z="3261"
 Element="1"
 NumHydrogens="0"
 NeedsClean="yes"
 AS="N"
><t
 p="314.68 358.09"
 BoundingBox="314.68 349.75 321.90 358.09"
 LabelJustification="Left"
><s font="3" size="10" color="0" face="97">H</s></t></n><b
 id="71175804"
 Z="3256"
 B="71175791"
 E="71175792"
 BS="N"
/><b
 id="71175805"
 Z="3258"
 B="71175792"
 E="71175793"
 BS="N"
/><b
 id="71175806"
 Z="3260"
 B="71175793"
 E="71175794"
 BS="N"
/><b
 id="71175807"
 Z="3262"
 B="71175792"
 E="71175803"
 BS="N"
/></fragment><fragment
 id="71175808"
 BoundingBox="37.08 387.01 73.96 399.31"
 Z="3271"
><n
 id="71175809"
 p="40.41 393.16"
 Z="3270"
 NodeType="Fragment"
 NeedsClean="yes"
 AS="N"
><fragment
 id="2096094094"
><n
 id="71175811"
 p="28.73 403.92"
 Z="3152"
 NodeType="GenericNickname"
 NumHydrogens="0"
 NeedsClean="yes"
 GenericNickname="X"
><t
 p="25.40 407.82"
 BoundingBox="25.40 399.48 32.06 407.82"
 LabelJustification="Left"
><s font="3" size="10" color="0" face="96">X</s></t></n><n
 id="71175812"
 p="41.16 396.75"
 Z="3153"
/><n
 id="71175813"
 p="53.58 403.92"
 Z="3154"
 Element="9"
 NumHydrogens="0"
 NeedsClean="yes"
><t
 p="50.53 407.82"
 BoundingBox="50.53 399.48 56.63 407.82"
 LabelJustification="Left"
><s font="3" size="10" color="0" face="96">F</s></t></n><n
 id="71175814"
 p="41.16 382.40"
 Z="3155"
 Element="9"
 NumHydrogens="0"
 NeedsClean="yes"
><t
 p="38.11 386.30"
 BoundingBox="38.11 377.96 44.21 386.30"
 LabelJustification="Left"
><s font="3" size="10" color="0" face="96">F</s></t></n><b
 id="71175815"
 Z="3156"
 B="71175812"
 E="71175813"
/><b
 id="71175816"
 Z="3157"
 B="71175812"
 E="71175814"
/><b
 id="71175817"
 Z="3158"
 B="71175811"
 E="71175812"
/></fragment><t
 p="37.08 397.06"
 BoundingBox="37.08 387.01 73.96 399.31"
 LabelJustification="Left"
 LabelLineHeight="auto"
 LineHeight="auto"
 LabelAlignment="Left"
><s font="3" size="10" color="0">X</s><s font="23" size="10" color="0">-</s><s font="3" size="10" color="0" face="97">CF2H</s></t></n></fragment><fragment
 id="71175818"
 BoundingBox="195.29 324.16 198.07 335.91"
 Z="3274"
><n
 id="71175819"
 p="196.68 329.49"
 Z="3273"
 Warning="An atom in this label has an invalid valence."
 Element="53"
 NumHydrogens="0"
 NeedsClean="yes"
 AS="N"
><t
 p="195.29 333.41"
 BoundingBox="195.29 324.16 198.07 335.91"
 LabelJustification="Left"
 LabelLineHeight="auto"
 LineHeight="auto"
><s font="3" size="10" color="0" face="1">I</s></t></n></fragment><fragment
 id="82"
 BoundingBox="1718.03 1043.61 1771.87 1131.43"
 Z="3545"
><n
 id="83"
 p="1729.15 1105.83"
 Z="3543"
 AS="N"
/><n
 id="84"
 p="1741.62 1113.03"
 Z="3544"
 AS="N"
/><n
 id="85"
 p="1754.09 1105.83"
 Z="3546"
 AS="N"
/><n
 id="86"
 p="1754.09 1091.43"
 Z="3547"
 AS="N"
/><n
 id="87"
 p="1741.62 1084.23"
 Z="3548"
 AS="N"
/><n
 id="88"
 p="1729.15 1091.43"
 Z="3549"
 AS="N"
/><n
 id="89"
 p="1741.62 1127.43"
 Z="3556"
 Element="8"
 NumHydrogens="1"
 NeedsClean="yes"
 AS="N"
><t
 p="1737.73 1131.33"
 BoundingBox="1737.73 1122.81 1752.73 1131.43"
 LabelJustification="Left"
 LabelAlignment="Left"
><s font="3" size="10" color="0" face="96">OH</s></t></n><n
 id="90"
 p="1741.62 1069.83"
 Z="3558"
 AS="N"
/><n
 id="91"
 p="1754.09 1062.63"
 Z="3560"
 AS="N"
/><n
 id="92"
 p="1729.15 1062.63"
 Z="3562"
 NodeType="Nickname"
 NeedsClean="yes"
 AS="N"
><fragment
 id="2096094095"
><n
 id="2096067747"
 p="1729.15 1062.63"
 Z="3499"
/><n
 id="2096067748"
 p="1741.57 1069.80"
 Z="3500"
 NodeType="ExternalConnectionPoint"
 ExternalConnectionNum="1"
/><b
 id="2096067749"
 Z="3501"
 B="2096067748"
 E="2096067747"
/></fragment><t
 p="1731.93 1066.53"
 BoundingBox="1718.03 1058.19 1731.93 1066.63"
 LabelJustification="Right"
 Justification="Right"
 LabelAlignment="Right"
><s font="3" size="10" color="0" face="96">Me</s></t></n><n
 id="93"
 p="1754.09 1048.23"
 Z="3564"
 NodeType="Fragment"
 NeedsClean="yes"
 AS="N"
><fragment
 id="2096094096"
><n
 id="2096056655"
 p="1754.09 1048.23"
 Z="3511"
 Element="8"
 NumHydrogens="0"
 NeedsClean="yes"
><t
 p="1750.20 1052.13"
 BoundingBox="1750.20 1043.61 1757.97 1052.23"
 LabelJustification="Left"
><s font="3" size="10" color="0" face="96">O</s></t></n><n
 id="2096056656"
 p="1741.65 1041.05"
 Z="3512"
/><n
 id="2096056657"
 p="1754.09 1062.58"
 Z="3513"
 NodeType="ExternalConnectionPoint"
 ExternalConnectionNum="1"
/><b
 id="2096056658"
 Z="3514"
 B="2096056655"
 E="2096056656"
/><b
 id="2096056659"
 Z="3515"
 B="2096056657"
 E="2096056655"
/></fragment><t
 p="1750.20 1052.13"
 BoundingBox="1750.20 1043.61 1771.87 1052.23"
 LabelJustification="Left"
 LabelAlignment="Left"
><s font="3" size="10" color="0" face="96">OMe</s></t></n><n
 id="94"
 p="1766.56 1069.83"
 Z="3566"
 Element="8"
 NumHydrogens="0"
 NeedsClean="yes"
 AS="N"
><t
 p="1762.67 1073.73"
 BoundingBox="1762.67 1065.21 1770.44 1073.83"
 LabelJustification="Left"
><s font="3" size="10" color="0" face="96">O</s></t></n><b
 id="95"
 Z="3550"
 B="83"
 E="84"
 Order="2"
 BS="N"
 BondCircularOrdering="100 0 101 96"
/><b
 id="96"
 Z="3551"
 B="84"
 E="85"
 BS="N"
/><b
 id="97"
 Z="3552"
 B="85"
 E="86"
 Order="2"
 BS="N"
 BondCircularOrdering="96 0 0 98"
/><b
 id="98"
 Z="3553"
 B="86"
 E="87"
 BS="N"
/><b
 id="99"
 Z="3554"
 B="87"
 E="88"
 Order="2"
 BS="N"
 BondCircularOrdering="98 102 0 100"
/><b
 id="100"
 Z="3555"
 B="88"
 E="83"
 BS="N"
/><b
 id="101"
 Z="3557"
 B="84"
 E="89"
 BS="N"
/><b
 id="102"
 Z="3559"
 B="87"
 E="90"
 BS="N"
/><b
 id="103"
 Z="3561"
 B="90"
 E="91"
 BS="N"
/><b
 id="104"
 Z="3563"
 B="90"
 E="92"
 BS="N"
/><b
 id="105"
 Z="3565"
 B="91"
 E="93"
 BS="N"
/><b
 id="106"
 Z="3567"
 B="91"
 E="94"
 Order="2"
 BS="N"
/></fragment><fragment
 id="134"
 BoundingBox="1835.41 1046.98 1889.26 1134.80"
 Z="3570"
><n
 id="135"
 p="1846.53 1109.20"
 Z="3568"
 AS="N"
/><n
 id="136"
 p="1859.01 1116.40"
 Z="3569"
 AS="N"
/><n
 id="137"
 p="1871.48 1109.20"
 Z="3571"
 AS="N"
/><n
 id="138"
 p="1871.48 1094.80"
 Z="3572"
 AS="N"
/><n
 id="139"
 p="1859.01 1087.60"
 Z="3573"
 AS="N"
/><n
 id="140"
 p="1846.53 1094.80"
 Z="3574"
 AS="N"
/><n
 id="141"
 p="1859.01 1130.80"
 Z="3581"
 NodeType="Fragment"
 NeedsClean="yes"
 AS="N"
><fragment
 id="2096094097"
><n
 id="2096056662"
 p="1859.01 1130.80"
 Z="3516"
 Element="8"
 NumHydrogens="0"
 NeedsClean="yes"
><t
 p="1855.12 1134.70"
 BoundingBox="1855.12 1126.18 1862.89 1134.80"
 LabelJustification="Left"
><s font="3" size="10" color="0" face="96">O</s></t></n><n
 id="2096056663"
 p="1846.57 1137.98"
 Z="3517"
 Element="16"
 NumHydrogens="0"
 NeedsClean="yes"
><t
 p="1843.24 1141.88"
 BoundingBox="1843.24 1133.36 1849.91 1141.98"
 LabelJustification="Left"
><s font="3" size="10" color="0" face="96">S</s></t></n><n
 id="2096056664"
 p="1853.75 1150.40"
 Z="3518"
 Element="8"
 NumHydrogens="0"
 NeedsClean="yes"
><t
 p="1849.86 1154.30"
 BoundingBox="1849.86 1145.78 1857.63 1154.40"
 LabelJustification="Left"
><s font="3" size="10" color="0" face="96">O</s></t></n><n
 id="2096056665"
 p="1839.40 1125.55"
 Z="3519"
 Element="8"
 NumHydrogens="0"
 NeedsClean="yes"
><t
 p="1835.51 1129.45"
 BoundingBox="1835.51 1120.93 1843.28 1129.55"
 LabelJustification="Left"
><s font="3" size="10" color="0" face="96">O</s></t></n><n
 id="2096056666"
 p="1834.15 1145.15"
 Z="3520"
/><n
 id="2096056667"
 p="1821.71 1152.33"
 Z="3521"
 Element="9"
 NumHydrogens="0"
 NeedsClean="yes"
><t
 p="1818.66 1156.23"
 BoundingBox="1818.66 1147.89 1824.77 1156.23"
 LabelJustification="Left"
><s font="3" size="10" color="0" face="96">F</s></t></n><n
 id="2096056668"
 p="1821.71 1137.98"
 Z="3522"
 Element="9"
 NumHydrogens="0"
 NeedsClean="yes"
><t
 p="1818.66 1141.88"
 BoundingBox="1818.66 1133.54 1824.77 1141.88"
 LabelJustification="Left"
><s font="3" size="10" color="0" face="96">F</s></t></n><n
 id="2096056669"
 p="1834.15 1159.50"
 Z="3523"
 Element="9"
 NumHydrogens="0"
 NeedsClean="yes"
><t
 p="1831.09 1163.40"
 BoundingBox="1831.09 1155.06 1837.20 1163.40"
 LabelJustification="Left"
><s font="3" size="10" color="0" face="96">F</s></t></n><n
 id="2096056670"
 p="1859.01 1116.45"
 Z="3524"
 NodeType="ExternalConnectionPoint"
 ExternalConnectionNum="1"
/><b
 id="2096056671"
 Z="3525"
 B="2096056666"
 E="2096056663"
/><b
 id="2096056672"
 Z="3526"
 B="2096056666"
 E="2096056667"
/><b
 id="2096056673"
 Z="3527"
 B="2096056666"
 E="2096056668"
/><b
 id="2096056674"
 Z="3528"
 B="2096056666"
 E="2096056669"
/><b
 id="2096056675"
 Z="3529"
 B="2096056663"
 E="2096056664"
 Order="2"
/><b
 id="2096056676"
 Z="3530"
 B="2096056663"
 E="2096056665"
 Order="2"
/><b
 id="2096056677"
 Z="3531"
 B="2096056662"
 E="2096056663"
/><b
 id="2096056678"
 Z="3532"
 B="2096056670"
 E="2096056662"
/></fragment><t
 p="1855.12 1134.70"
 BoundingBox="1855.12 1126.18 1871.78 1134.80"
 LabelJustification="Left"
 LabelAlignment="Left"
><s font="3" size="10" color="0" face="96">OTf</s></t></n><n
 id="142"
 p="1859.01 1073.20"
 Z="3583"
 AS="N"
/><n
 id="143"
 p="1871.48 1066"
 Z="3585"
 AS="N"
/><n
 id="144"
 p="1846.53 1066"
 Z="3587"
 NodeType="Nickname"
 NeedsClean="yes"
 AS="N"
><fragment
 id="2096094098"
><n
 id="2096067754"
 p="1846.53 1066"
 Z="3502"
/><n
 id="2096067755"
 p="1858.96 1073.18"
 Z="3503"
 NodeType="ExternalConnectionPoint"
 ExternalConnectionNum="1"
/><b
 id="2096067756"
 Z="3504"
 B="2096067755"
 E="2096067754"
/></fragment><t
 p="1849.31 1069.90"
 BoundingBox="1835.41 1061.56 1849.31 1070"
 LabelJustification="Right"
 Justification="Right"
 LabelAlignment="Right"
><s font="3" size="10" color="0" face="96">Me</s></t></n><n
 id="145"
 p="1871.48 1051.60"
 Z="3589"
 NodeType="Fragment"
 NeedsClean="yes"
 AS="N"
><fragment
 id="2096094099"
><n
 id="2096056681"
 p="1871.48 1051.60"
 Z="3533"
 Element="8"
 NumHydrogens="0"
 NeedsClean="yes"
><t
 p="1867.59 1055.50"
 BoundingBox="1867.59 1046.98 1875.36 1055.60"
 LabelJustification="Left"
><s font="3" size="10" color="0" face="96">O</s></t></n><n
 id="2096056682"
 p="1859.04 1044.43"
 Z="3534"
/><n
 id="2096056683"
 p="1871.48 1065.95"
 Z="3535"
 NodeType="ExternalConnectionPoint"
 ExternalConnectionNum="1"
/><b
 id="2096056684"
 Z="3536"
 B="2096056681"
 E="2096056682"
/><b
 id="2096056685"
 Z="3537"
 B="2096056683"
 E="2096056681"
/></fragment><t
 p="1867.59 1055.50"
 BoundingBox="1867.59 1046.98 1889.26 1055.60"
 LabelJustification="Left"
 LabelAlignment="Left"
><s font="3" size="10" color="0" face="96">OMe</s></t></n><n
 id="146"
 p="1883.95 1073.20"
 Z="3591"
 Element="8"
 NumHydrogens="0"
 NeedsClean="yes"
 AS="N"
><t
 p="1880.06 1077.10"
 BoundingBox="1880.06 1068.58 1887.83 1077.20"
 LabelJustification="Left"
><s font="3" size="10" color="0" face="96">O</s></t></n><b
 id="148"
 Z="3575"
 B="135"
 E="136"
 Order="2"
 BS="N"
 BondCircularOrdering="153 0 154 149"
/><b
 id="149"
 Z="3576"
 B="136"
 E="137"
 BS="N"
/><b
 id="150"
 Z="3577"
 B="137"
 E="138"
 Order="2"
 BS="N"
 BondCircularOrdering="149 0 0 151"
/><b
 id="151"
 Z="3578"
 B="138"
 E="139"
 BS="N"
/><b
 id="152"
 Z="3579"
 B="139"
 E="140"
 Order="2"
 BS="N"
 BondCircularOrdering="151 155 0 153"
/><b
 id="153"
 Z="3580"
 B="140"
 E="135"
 BS="N"
/><b
 id="154"
 Z="3582"
 B="136"
 E="141"
 BS="N"
/><b
 id="155"
 Z="3584"
 B="139"
 E="142"
 BS="N"
/><b
 id="156"
 Z="3586"
 B="142"
 E="143"
 BS="N"
/><b
 id="157"
 Z="3588"
 B="142"
 E="144"
 BS="N"
/><b
 id="158"
 Z="3590"
 B="143"
 E="145"
 BS="N"
/><b
 id="159"
 Z="3592"
 B="143"
 E="146"
 Order="2"
 BS="N"
/></fragment><fragment
 id="188"
 BoundingBox="2009.87 1039.16 2063.71 1148.58"
 Z="3595"
><n
 id="189"
 p="2020.99 1101.38"
 Z="3593"
 AS="N"
/><n
 id="190"
 p="2033.46 1108.58"
 Z="3594"
 AS="N"
/><n
 id="191"
 p="2045.93 1101.38"
 Z="3596"
 AS="N"
/><n
 id="192"
 p="2045.93 1086.98"
 Z="3597"
 AS="N"
/><n
 id="193"
 p="2033.46 1079.78"
 Z="3598"
 AS="N"
/><n
 id="194"
 p="2020.99 1086.98"
 Z="3599"
 AS="N"
/><n
 id="195"
 p="2033.46 1122.98"
 Z="3606"
 AS="N"
/><n
 id="196"
 p="2033.46 1065.38"
 Z="3608"
 AS="u"
/><n
 id="197"
 p="2045.93 1058.18"
 Z="3610"
 AS="N"
/><n
 id="198"
 p="2020.99 1058.18"
 Z="3612"
 NodeType="Nickname"
 NeedsClean="yes"
 AS="N"
><fragment
 id="2096094100"
><n
 id="2096067760"
 p="2020.99 1058.18"
 Z="3505"
/><n
 id="2096067761"
 p="2033.40 1065.35"
 Z="3506"
 NodeType="ExternalConnectionPoint"
 ExternalConnectionNum="1"
/><b
 id="2096067762"
 Z="3507"
 B="2096067761"
 E="2096067760"
/></fragment><t
 p="2023.77 1062.08"
 BoundingBox="2009.87 1053.74 2023.77 1062.18"
 LabelJustification="Right"
 Justification="Right"
 LabelAlignment="Right"
><s font="3" size="10" color="0" face="96">Me</s></t></n><n
 id="199"
 p="2045.93 1043.78"
 Z="3614"
 NodeType="Fragment"
 NeedsClean="yes"
 AS="N"
><fragment
 id="2096094101"
><n
 id="2096056688"
 p="2045.93 1043.78"
 Z="3538"
 Element="8"
 NumHydrogens="0"
 NeedsClean="yes"
><t
 p="2042.04 1047.68"
 BoundingBox="2042.04 1039.16 2049.81 1047.78"
 LabelJustification="Left"
><s font="3" size="10" color="0" face="96">O</s></t></n><n
 id="2096056689"
 p="2033.50 1036.60"
 Z="3539"
/><n
 id="2096056690"
 p="2045.93 1058.13"
 Z="3540"
 NodeType="ExternalConnectionPoint"
 ExternalConnectionNum="1"
/><b
 id="2096056691"
 Z="3541"
 B="2096056688"
 E="2096056689"
/><b
 id="2096056692"
 Z="3542"
 B="2096056690"
 E="2096056688"
/></fragment><t
 p="2042.04 1047.68"
 BoundingBox="2042.04 1039.16 2063.71 1047.78"
 LabelJustification="Left"
 LabelAlignment="Left"
><s font="3" size="10" color="0" face="96">OMe</s></t></n><n
 id="200"
 p="2058.40 1065.38"
 Z="3616"
 Element="8"
 NumHydrogens="0"
 NeedsClean="yes"
 AS="N"
><t
 p="2054.51 1069.28"
 BoundingBox="2054.51 1060.76 2062.28 1069.38"
 LabelJustification="Left"
><s font="3" size="10" color="0" face="96">O</s></t></n><n
 id="298"
 p="2020.99 1130.18"
 Z="3618"
 AS="N"
/><n
 id="300"
 p="2020.99 1144.58"
 Z="3620"
 NodeType="Nickname"
 NeedsClean="yes"
 AS="N"
><fragment
 id="2096094102"
><n
 id="2096067766"
 p="2020.99 1144.58"
 Z="3508"
/><n
 id="2096067767"
 p="2020.99 1130.23"
 Z="3509"
 NodeType="ExternalConnectionPoint"
 ExternalConnectionNum="1"
/><b
 id="2096067768"
 Z="3510"
 B="2096067767"
 E="2096067766"
 Display="Wavy"
/></fragment><t
 p="2016.82 1148.48"
 BoundingBox="2016.82 1140.14 2030.71 1148.58"
 LabelJustification="Left"
 LabelAlignment="Left"
><s font="3" size="10" color="0" face="96">Me</s></t></n><b
 id="209"
 Z="3600"
 B="189"
 E="190"
 Order="2"
 BS="N"
 BondCircularOrdering="214 0 215 210"
/><b
 id="210"
 Z="3601"
 B="190"
 E="191"
 BS="N"
/><b
 id="211"
 Z="3602"
 B="191"
 E="192"
 Order="2"
 BS="N"
 BondCircularOrdering="210 0 0 212"
/><b
 id="212"
 Z="3603"
 B="192"
 E="193"
 BS="N"
/><b
 id="213"
 Z="3604"
 B="193"
 E="194"
 Order="2"
 BS="N"
 BondCircularOrdering="212 216 0 214"
/><b
 id="214"
 Z="3605"
 B="194"
 E="189"
 BS="N"
/><b
 id="215"
 Z="3607"
 B="190"
 E="195"
 BS="N"
/><b
 id="216"
 Z="3609"
 B="193"
 E="196"
 BS="N"
/><b
 id="217"
 Z="3611"
 B="196"
 E="197"
 BS="N"
/><b
 id="218"
 Z="3613"
 B="196"
 E="198"
 BS="N"
/><b
 id="219"
 Z="3615"
 B="197"
 E="199"
 BS="N"
/><b
 id="220"
 Z="3617"
 B="197"
 E="200"
 Order="2"
 BS="N"
/><b
 id="299"
 Z="3619"
 B="195"
 E="298"
 Order="2"
 BS="N"
 BondCircularOrdering="0 215 0 301"
/><b
 id="301"
 Z="3621"
 B="298"
 E="300"
 Display="Wavy"
 BS="N"
/></fragment><fragment
 id="2096067545"
 BoundingBox="1721.98 1174.74 1832.88 1260.25"
 Z="3728"
><n
 id="2096067546"
 p="1764.70 1216.77"
 Z="3726"
 AS="N"
/><n
 id="2096067547"
 p="1771.90 1229.24"
 Z="3727"
 AS="N"
/><n
 id="2096067548"
 p="1786.29 1229.24"
 Z="3729"
 AS="N"
/><n
 id="2096067549"
 p="1793.50 1216.77"
 Z="3730"
 AS="N"
/><n
 id="2096067550"
 p="1786.29 1204.30"
 Z="3731"
 AS="N"
/><n
 id="2096067551"
 p="1771.90 1204.30"
 Z="3732"
 AS="N"
/><n
 id="2096067552"
 p="1764.70 1241.71"
 Z="3739"
 AS="N"
/><n
 id="2096067553"
 p="1793.50 1191.83"
 Z="3741"
 AS="N"
/><n
 id="2096067554"
 p="1807.90 1191.83"
 Z="3743"
 AS="N"
/><n
 id="2096067555"
 p="1786.29 1179.36"
 Z="3745"
 NodeType="Nickname"
 NeedsClean="yes"
 AS="N"
><fragment
 id="2096094103"
><n
 id="2096067557"
 p="1786.29 1179.36"
 Z="3656"
/><n
 id="2096067558"
 p="1793.48 1191.79"
 Z="3657"
 NodeType="ExternalConnectionPoint"
 ExternalConnectionNum="1"
/><b
 id="2096067559"
 Z="3658"
 B="2096067558"
 E="2096067557"
/></fragment><t
 p="1789.08 1183.26"
 BoundingBox="1775.18 1174.92 1789.08 1183.36"
 LabelJustification="Right"
 Justification="Right"
 LabelAlignment="Right"
><s font="3" size="10" color="0" face="96">Me</s></t></n><n
 id="2096067560"
 p="1815.10 1179.36"
 Z="3747"
 NodeType="Fragment"
 NeedsClean="yes"
 AS="N"
><fragment
 id="2096094104"
><n
 id="2096067562"
 p="1815.10 1179.36"
 Z="3695"
 Element="8"
 NumHydrogens="0"
 NeedsClean="yes"
><t
 p="1811.21 1183.26"
 BoundingBox="1811.21 1174.74 1818.98 1183.36"
 LabelJustification="Left"
><s font="3" size="10" color="0" face="96">O</s></t></n><n
 id="2096067563"
 p="1807.93 1166.93"
 Z="3696"
/><n
 id="2096067564"
 p="1807.93 1191.79"
 Z="3697"
 NodeType="ExternalConnectionPoint"
 ExternalConnectionNum="1"
/><b
 id="2096067565"
 Z="3698"
 B="2096067562"
 E="2096067563"
/><b
 id="2096067566"
 Z="3699"
 B="2096067564"
 E="2096067562"
/></fragment><t
 p="1811.21 1183.26"
 BoundingBox="1811.21 1174.74 1832.88 1183.36"
 LabelJustification="Left"
 LabelAlignment="Left"
><s font="3" size="10" color="0" face="96">OMe</s></t></n><n
 id="2096067567"
 p="1815.10 1204.30"
 Z="3749"
 Element="8"
 NumHydrogens="0"
 NeedsClean="yes"
 AS="N"
><t
 p="1811.21 1208.20"
 BoundingBox="1811.21 1199.68 1818.98 1208.30"
 LabelJustification="Left"
><s font="3" size="10" color="0" face="96">O</s></t></n><n
 id="2096067568"
 p="1750.29 1241.71"
 Z="3751"
 AS="N"
/><n
 id="2096067569"
 p="1743.10 1254.18"
 Z="3752"
 color="10"
 NodeType="Fragment"
 NeedsClean="yes"
 AS="N"
><fragment
 id="2096094105"
><n
 id="2096067571"
 p="1743.10 1254.18"
 Z="3700"
/><n
 id="2096067572"
 p="1728.75 1254.18"
 Z="3701"
 Element="9"
 NumHydrogens="0"
 NeedsClean="yes"
><t
 p="1725.69 1258.08"
 BoundingBox="1725.69 1249.74 1731.80 1258.08"
 LabelJustification="Left"
><s font="3" size="10" color="0" face="96">F</s></t></n><n
 id="2096067573"
 p="1750.28 1266.61"
 Z="3702"
 Element="9"
 NumHydrogens="0"
 NeedsClean="yes"
><t
 p="1747.22 1270.51"
 BoundingBox="1747.22 1262.17 1753.33 1270.51"
 LabelJustification="Left"
><s font="3" size="10" color="0" face="96">F</s></t></n><n
 id="2096067574"
 p="1750.28 1241.76"
 Z="3703"
 NodeType="ExternalConnectionPoint"
 ExternalConnectionNum="1"
/><b
 id="2096067575"
 Z="3704"
 B="2096067571"
 E="2096067572"
/><b
 id="2096067576"
 Z="3705"
 B="2096067571"
 E="2096067573"
/><b
 id="2096067577"
 Z="3706"
 B="2096067574"
 E="2096067571"
/></fragment><t
 p="1746.71 1258.10"
 BoundingBox="1721.98 1249.59 1746.71 1260.25"
 color="10"
 LabelJustification="Right"
 Justification="Right"
 LabelAlignment="Right"
><s font="3" size="10" color="10" face="97">CF</s><s font="3" size="10" color="10" face="33">2</s><s font="3" size="10" color="10" face="97">H</s></t></n><n
 id="2096067578"
 p="1743.10 1229.24"
 Z="3755"
 NodeType="Nickname"
 NeedsClean="yes"
 AS="N"
><fragment
 id="2096094106"
><n
 id="2096067580"
 p="1743.10 1229.24"
 Z="3659"
/><n
 id="2096067581"
 p="1750.28 1241.67"
 Z="3660"
 NodeType="ExternalConnectionPoint"
 ExternalConnectionNum="1"
/><b
 id="2096067582"
 Z="3661"
 B="2096067581"
 E="2096067580"
/></fragment><t
 p="1745.88 1233.14"
 BoundingBox="1731.98 1224.80 1745.88 1233.24"
 LabelJustification="Right"
 Justification="Right"
 LabelAlignment="Right"
><s font="3" size="10" color="0" face="96">Me</s></t></n><n
 id="2096067583"
 p="1771.90 1254.18"
 Z="3826"
 Element="1"
 NumHydrogens="0"
 NeedsClean="yes"
 AS="N"
><t
 p="1768.28 1258.10"
 BoundingBox="1768.28 1249.76 1775.51 1258.10"
 LabelJustification="Left"
><s font="3" size="10" color="0" face="97">H</s></t></n><b
 id="2096067584"
 Z="3733"
 B="2096067546"
 E="2096067547"
 Order="2"
 BS="N"
 BondCircularOrdering="2096067589 0 2096067590 2096067585"
/><b
 id="2096067585"
 Z="3734"
 B="2096067547"
 E="2096067548"
 BS="N"
/><b
 id="2096067586"
 Z="3735"
 B="2096067548"
 E="2096067549"
 Order="2"
 BS="N"
 BondCircularOrdering="2096067585 0 0 2096067587"
/><b
 id="2096067587"
 Z="3736"
 B="2096067549"
 E="2096067550"
 BS="N"
/><b
 id="2096067588"
 Z="3737"
 B="2096067550"
 E="2096067551"
 Order="2"
 BS="N"
 BondCircularOrdering="2096067587 2096067591 0 2096067589"
/><b
 id="2096067589"
 Z="3738"
 B="2096067551"
 E="2096067546"
 BS="N"
/><b
 id="2096067590"
 Z="3740"
 B="2096067547"
 E="2096067552"
 BS="N"
/><b
 id="2096067591"
 Z="3742"
 B="2096067550"
 E="2096067553"
 BS="N"
/><b
 id="2096067592"
 Z="3744"
 B="2096067553"
 E="2096067554"
 BS="N"
/><b
 id="2096067593"
 Z="3746"
 B="2096067553"
 E="2096067555"
 BS="N"
/><b
 id="2096067594"
 Z="3748"
 B="2096067554"
 E="2096067560"
 BS="N"
/><b
 id="2096067595"
 Z="3750"
 B="2096067554"
 E="2096067567"
 Order="2"
 BS="N"
/><b
 id="2096067596"
 Z="3753"
 B="2096067568"
 E="2096067569"
 BS="N"
/><b
 id="2096067597"
 Z="3754"
 B="2096067568"
 E="2096067552"
 BS="N"
/><b
 id="2096067598"
 Z="3756"
 B="2096067568"
 E="2096067578"
 BS="N"
/><b
 id="2096067599"
 Z="3827"
 B="2096067552"
 E="2096067583"
 BS="N"
/></fragment><fragment
 id="2096067600"
 BoundingBox="1944.68 1172.82 2048.91 1258.34"
 Z="3760"
><n
 id="2096067601"
 p="1987.40 1214.85"
 Z="3758"
 AS="N"
/><n
 id="2096067602"
 p="1994.60 1227.33"
 Z="3759"
 AS="N"
/><n
 id="2096067603"
 p="2009 1227.33"
 Z="3761"
 AS="N"
/><n
 id="2096067604"
 p="2016.20 1214.85"
 Z="3762"
 AS="N"
/><n
 id="2096067605"
 p="2009 1202.38"
 Z="3763"
 AS="N"
/><n
 id="2096067606"
 p="1994.60 1202.38"
 Z="3764"
 AS="N"
/><n
 id="2096067607"
 p="1987.40 1239.80"
 Z="3771"
 AS="N"
/><n
 id="2096067608"
 p="2016.20 1189.91"
 Z="3773"
 AS="N"
/><n
 id="2096067609"
 p="2030.60 1189.91"
 Z="3775"
 AS="N"
/><n
 id="2096067610"
 p="2009 1177.44"
 Z="3777"
 NodeType="Nickname"
 NeedsClean="yes"
 AS="N"
><fragment
 id="2096094107"
><n
 id="2096067612"
 p="2009 1177.44"
 Z="3662"
/><n
 id="2096067613"
 p="2016.17 1189.87"
 Z="3663"
 NodeType="ExternalConnectionPoint"
 ExternalConnectionNum="1"
/><b
 id="2096067614"
 Z="3664"
 B="2096067613"
 E="2096067612"
/></fragment><t
 p="2011.78 1181.34"
 BoundingBox="1997.88 1173 2011.78 1181.44"
 LabelJustification="Right"
 Justification="Right"
 LabelAlignment="Right"
><s font="3" size="10" color="0" face="96">Me</s></t></n><n
 id="2096067615"
 p="2037.79 1177.44"
 Z="3779"
 Element="8"
 NumHydrogens="1"
 NeedsClean="yes"
 AS="N"
><t
 p="2033.91 1181.34"
 BoundingBox="2033.91 1172.82 2048.91 1181.44"
 LabelJustification="Left"
 LabelAlignment="Left"
><s font="3" size="10" color="0" face="96">OH</s></t></n><n
 id="2096067616"
 p="2037.79 1202.38"
 Z="3781"
 Element="8"
 NumHydrogens="0"
 NeedsClean="yes"
 AS="N"
><t
 p="2033.91 1206.28"
 BoundingBox="2033.91 1197.76 2041.68 1206.38"
 LabelJustification="Left"
><s font="3" size="10" color="0" face="96">O</s></t></n><n
 id="2096067617"
 p="1973 1239.80"
 Z="3783"
 AS="N"
/><n
 id="2096067618"
 p="1965.79 1252.27"
 Z="3784"
 color="10"
 NodeType="Fragment"
 NeedsClean="yes"
 AS="N"
><fragment
 id="2096094108"
><n
 id="2096067620"
 p="1965.79 1252.27"
 Z="3707"
/><n
 id="2096067621"
 p="1951.45 1252.27"
 Z="3708"
 Element="9"
 NumHydrogens="0"
 NeedsClean="yes"
><t
 p="1948.39 1256.17"
 BoundingBox="1948.39 1247.83 1954.50 1256.17"
 LabelJustification="Left"
><s font="3" size="10" color="0" face="96">F</s></t></n><n
 id="2096067622"
 p="1972.96 1264.69"
 Z="3709"
 Element="9"
 NumHydrogens="0"
 NeedsClean="yes"
><t
 p="1969.91 1268.59"
 BoundingBox="1969.91 1260.25 1976.02 1268.59"
 LabelJustification="Left"
><s font="3" size="10" color="0" face="96">F</s></t></n><n
 id="2096067623"
 p="1972.96 1239.84"
 Z="3710"
 NodeType="ExternalConnectionPoint"
 ExternalConnectionNum="1"
/><b
 id="2096067624"
 Z="3711"
 B="2096067620"
 E="2096067621"
/><b
 id="2096067625"
 Z="3712"
 B="2096067620"
 E="2096067622"
/><b
 id="2096067626"
 Z="3713"
 B="2096067623"
 E="2096067620"
/></fragment><t
 p="1969.41 1256.19"
 BoundingBox="1944.68 1247.68 1969.41 1258.34"
 color="10"
 LabelJustification="Right"
 Justification="Right"
 LabelAlignment="Right"
><s font="3" size="10" color="10" face="97">CF</s><s font="3" size="10" color="10" face="33">2</s><s font="3" size="10" color="10" face="97">H</s></t></n><n
 id="2096067627"
 p="1965.79 1227.33"
 Z="3787"
 NodeType="Nickname"
 NeedsClean="yes"
 AS="N"
><fragment
 id="2096094109"
><n
 id="2096067629"
 p="1965.79 1227.33"
 Z="3665"
/><n
 id="2096067630"
 p="1972.96 1239.75"
 Z="3666"
 NodeType="ExternalConnectionPoint"
 ExternalConnectionNum="1"
/><b
 id="2096067631"
 Z="3667"
 B="2096067630"
 E="2096067629"
/></fragment><t
 p="1968.58 1231.23"
 BoundingBox="1954.68 1222.89 1968.58 1231.33"
 LabelJustification="Right"
 Justification="Right"
 LabelAlignment="Right"
><s font="3" size="10" color="0" face="96">Me</s></t></n><n
 id="2096067632"
 p="1994.60 1252.27"
 Z="3824"
 Element="1"
 NumHydrogens="0"
 NeedsClean="yes"
 AS="N"
><t
 p="1990.98 1256.19"
 BoundingBox="1990.98 1247.85 1998.21 1256.19"
 LabelJustification="Left"
><s font="3" size="10" color="0" face="97">H</s></t></n><b
 id="2096067633"
 Z="3765"
 B="2096067601"
 E="2096067602"
 Order="2"
 BS="N"
 BondCircularOrdering="2096067638 0 2096067639 2096067634"
/><b
 id="2096067634"
 Z="3766"
 B="2096067602"
 E="2096067603"
 BS="N"
/><b
 id="2096067635"
 Z="3767"
 B="2096067603"
 E="2096067604"
 Order="2"
 BS="N"
 BondCircularOrdering="2096067634 0 0 2096067636"
/><b
 id="2096067636"
 Z="3768"
 B="2096067604"
 E="2096067605"
 BS="N"
/><b
 id="2096067637"
 Z="3769"
 B="2096067605"
 E="2096067606"
 Order="2"
 BS="N"
 BondCircularOrdering="2096067636 2096067640 0 2096067638"
/><b
 id="2096067638"
 Z="3770"
 B="2096067606"
 E="2096067601"
 BS="N"
/><b
 id="2096067639"
 Z="3772"
 B="2096067602"
 E="2096067607"
 BS="N"
/><b
 id="2096067640"
 Z="3774"
 B="2096067605"
 E="2096067608"
 BS="N"
/><b
 id="2096067641"
 Z="3776"
 B="2096067608"
 E="2096067609"
 BS="N"
/><b
 id="2096067642"
 Z="3778"
 B="2096067608"
 E="2096067610"
 BS="N"
/><b
 id="2096067643"
 Z="3780"
 B="2096067609"
 E="2096067615"
 BS="N"
/><b
 id="2096067644"
 Z="3782"
 B="2096067609"
 E="2096067616"
 Order="2"
 BS="N"
/><b
 id="2096067645"
 Z="3785"
 B="2096067617"
 E="2096067618"
 BS="N"
/><b
 id="2096067646"
 Z="3786"
 B="2096067617"
 E="2096067607"
 BS="N"
/><b
 id="2096067647"
 Z="3788"
 B="2096067617"
 E="2096067627"
 BS="N"
/><b
 id="2096067648"
 Z="3825"
 B="2096067607"
 E="2096067632"
 BS="N"
/></fragment><fragment
 id="2096067649"
 BoundingBox="1903.76 1096.03 1989.81 1113.87"
 Z="3789"
><n
 id="2096067650"
 p="1952.29 1107.67"
 Z="3790"
 NodeType="Fragment"
 NeedsClean="yes"
 AS="N"
><fragment
 id="2096094110"
><n
 id="2096067652"
 p="1952.29 1107.67"
 Z="3668"
 Element="50"
 NumHydrogens="0"
 NeedsClean="yes"
><t
 p="1952.29 1111.57"
 BoundingBox="1946.17 1103.05 1958.40 1111.67"
 LabelJustification="Center"
 Justification="Center"
 LabelAlignment="Center"
><s font="3" size="10" color="0" face="96">Sn</s></t></n><n
 id="2096067653"
 p="1927.43 1150.72"
 Z="3669"
/><n
 id="2096067654"
 p="1927.43 1136.37"
 Z="3670"
/><n
 id="2096067655"
 p="1939.87 1129.19"
 Z="3671"
/><n
 id="2096067656"
 p="1939.87 1114.84"
 Z="3672"
/><n
 id="2096067657"
 p="1977.15 1064.62"
 Z="3673"
/><n
 id="2096067658"
 p="1964.71 1071.79"
 Z="3674"
/><n
 id="2096067659"
 p="1964.71 1086.14"
 Z="3675"
/><n
 id="2096067660"
 p="1952.29 1093.32"
 Z="3676"
/><n
 id="2096067661"
 p="1977.15 1150.72"
 Z="3677"
/><n
 id="2096067662"
 p="1977.15 1136.37"
 Z="3678"
/><n
 id="2096067663"
 p="1964.71 1129.19"
 Z="3679"
/><n
 id="2096067664"
 p="1964.71 1114.84"
 Z="3680"
/><n
 id="2096067665"
 p="1939.87 1100.49"
 Z="3681"
 NodeType="ExternalConnectionPoint"
 ExternalConnectionNum="1"
/><b
 id="2096067666"
 Z="3682"
 B="2096067663"
 E="2096067664"
/><b
 id="2096067667"
 Z="3683"
 B="2096067662"
 E="2096067663"
/><b
 id="2096067668"
 Z="3684"
 B="2096067661"
 E="2096067662"
/><b
 id="2096067669"
 Z="3685"
 B="2096067659"
 E="2096067660"
/><b
 id="2096067670"
 Z="3686"
 B="2096067658"
 E="2096067659"
/><b
 id="2096067671"
 Z="3687"
 B="2096067657"
 E="2096067658"
/><b
 id="2096067672"
 Z="3688"
 B="2096067655"
 E="2096067656"
/><b
 id="2096067673"
 Z="3689"
 B="2096067654"
 E="2096067655"
/><b
 id="2096067674"
 Z="3690"
 B="2096067653"
 E="2096067654"
/><b
 id="2096067675"
 Z="3691"
 B="2096067652"
 E="2096067656"
/><b
 id="2096067676"
 Z="3692"
 B="2096067652"
 E="2096067660"
/><b
 id="2096067677"
 Z="3693"
 B="2096067652"
 E="2096067664"
/><b
 id="2096067678"
 Z="3694"
 B="2096067665"
 E="2096067652"
/></fragment><t
 p="1948.95 1111.57"
 BoundingBox="1948.95 1103.05 1989.81 1113.87"
 LabelJustification="Left"
 LabelAlignment="Left"
><s font="3" size="10" color="0" face="96">Sn(</s><s font="3" size="10" color="0" face="98">n</s><s font="3" size="10" color="0" face="96">Bu)</s><s font="3" size="10" color="0" face="32">3</s></t></n><n
 id="2096067679"
 p="1939.82 1100.47"
 Z="3791"
 AS="N"
/><n
 id="2096067680"
 p="1927.35 1107.67"
 Z="3793"
 AS="N"
/><n
 id="2096067681"
 p="1914.88 1100.47"
 Z="3795"
 NodeType="Nickname"
 NeedsClean="yes"
 AS="N"
><fragment
 id="2096094111"
><n
 id="2096067829"
 p="1914.88 1100.47"
 Z="3496"
/><n
 id="2096067830"
 p="1927.31 1107.64"
 Z="3497"
 NodeType="ExternalConnectionPoint"
 ExternalConnectionNum="1"
/><b
 id="2096067831"
 Z="3498"
 B="2096067830"
 E="2096067829"
/></fragment><t
 p="1917.66 1104.37"
 BoundingBox="1903.76 1096.03 1917.66 1104.47"
 LabelJustification="Right"
 Justification="Right"
 LabelAlignment="Right"
><s font="3" size="10" color="0" face="96">Me</s></t></n><b
 id="2096067682"
 Z="3792"
 B="2096067650"
 E="2096067679"
 BS="N"
/><b
 id="2096067683"
 Z="3794"
 B="2096067679"
 E="2096067680"
 Order="2"
 BS="E"
 BondCircularOrdering="2096067682 0 2096067684 0"
/><b
 id="2096067684"
 Z="3796"
 B="2096067680"
 E="2096067681"
 BS="N"
/></fragment><fragment
 id="2096067685"
 BoundingBox="1740.69 1151.02 1751.82 1159.57"
 Z="3800"
><n
 id="2096067686"
 p="1743.48 1155.50"
 Z="3799"
 Warning="ChemDraw can&apos;t interpret this label."
 NodeType="Unspecified"
 NeedsClean="yes"
 AS="N"
><t
 p="1740.69 1159.42"
 BoundingBox="1740.69 1151.02 1751.82 1159.57"
 LabelJustification="Left"
 LabelAlignment="Left"
><s font="3" size="10" color="0" face="1">18</s></t></n></fragment><fragment
 id="2096067687"
 BoundingBox="1856.68 1151.35 1867.81 1159.90"
 Z="3802"
><n
 id="2096067688"
 p="1859.46 1155.83"
 Z="3801"
 Warning="ChemDraw can&apos;t interpret this label."
 NodeType="Unspecified"
 NeedsClean="yes"
 AS="N"
><t
 p="1856.68 1159.75"
 BoundingBox="1856.68 1151.35 1867.81 1159.90"
 LabelJustification="Left"
 LabelAlignment="Left"
><s font="3" size="10" color="0" face="1">19</s></t></n></fragment><fragment
 id="2096067689"
 BoundingBox="1936.50 1147.62 1959.30 1156.39"
 Z="3804"
><n
 id="2096067690"
 p="1939.29 1152.24"
 Z="3803"
 Warning="ChemDraw can&apos;t interpret this label."
 NodeType="Unspecified"
 NeedsClean="yes"
 AS="N"
><t
 p="1936.50 1156.14"
 BoundingBox="1936.50 1147.62 1959.30 1156.39"
 LabelJustification="Left"
 LabelAlignment="Left"
><s font="3" size="10" color="0">85 %</s></t></n></fragment><fragment
 id="2096067691"
 BoundingBox="2033.61 1154.37 2044.74 1162.87"
 Z="3806"
><n
 id="2096067692"
 p="2036.40 1158.85"
 Z="3805"
 Warning="ChemDraw can&apos;t interpret this label."
 NodeType="Unspecified"
 NeedsClean="yes"
 AS="N"
><t
 p="2033.61 1162.77"
 BoundingBox="2033.61 1154.37 2044.74 1162.87"
 LabelJustification="Left"
 LabelAlignment="Left"
><s font="3" size="10" color="0" face="1">20</s></t></n></fragment><fragment
 id="2096067693"
 BoundingBox="1771.87 1266.35 1783 1274.75"
 Z="3808"
><n
 id="2096067694"
 p="1774.65 1270.83"
 Z="3807"
 Warning="ChemDraw can&apos;t interpret this label."
 NodeType="Unspecified"
 NeedsClean="yes"
 AS="N"
><t
 p="1771.87 1274.75"
 BoundingBox="1771.87 1266.35 1783 1274.75"
 LabelJustification="Left"
 LabelAlignment="Left"
><s font="3" size="10" color="0" face="1">21</s></t></n></fragment><fragment
 id="2096067695"
 BoundingBox="1860.51 1259.95 1883.31 1268.72"
 Z="3810"
><n
 id="2096067696"
 p="1863.29 1264.57"
 Z="3809"
 Warning="ChemDraw can&apos;t interpret this label."
 NodeType="Unspecified"
 NeedsClean="yes"
 AS="N"
><t
 p="1860.51 1268.47"
 BoundingBox="1860.51 1259.95 1883.31 1268.72"
 LabelJustification="Left"
 LabelAlignment="Left"
><s font="3" size="10" color="0">99 %</s></t></n></fragment><fragment
 id="2096067697"
 BoundingBox="2002.75 1256.03 2013.88 1264.43"
 Z="3812"
><n
 id="2096067698"
 p="2005.54 1260.51"
 Z="3811"
 Warning="ChemDraw can&apos;t interpret this label."
 NodeType="Unspecified"
 NeedsClean="yes"
 AS="N"
><t
 p="2002.75 1264.43"
 BoundingBox="2002.75 1256.03 2013.88 1264.43"
 LabelJustification="Left"
 LabelAlignment="Left"
><s font="3" size="10" color="0" face="1">22</s></t></n></fragment><fragment
 id="2096067699"
 BoundingBox="1920.03 1072.58 1977.28 1084.08"
 Z="3815"
><n
 id="2096067700"
 p="1922.82 1077.63"
 Z="3814"
 Warning="ChemDraw can&apos;t interpret this label."
 NodeType="Unspecified"
 NeedsClean="yes"
 AS="N"
><t
 p="1920.03 1081.53"
 BoundingBox="1920.03 1072.58 1977.28 1084.08"
 LabelJustification="Left"
 LabelLineHeight="auto"
 LineHeight="auto"
 LabelAlignment="Left"
><s font="3" size="10" color="0">LiCl (3.0 eq.)</s></t></n></fragment><fragment
 id="2096067701"
 BoundingBox="1848.54 1212.78 1893.99 1223.50"
 Z="3820"
><n
 id="2096067702"
 p="1871.26 1217.40"
 Z="3822"
 NodeType="Fragment"
 NeedsClean="yes"
 AS="N"
 LabelDisplay="Center"
><fragment
 id="2096094112"
><n
 id="2096092919"
 p="1871.26 1217.40"
 Z="2259"
 Element="3"
 NumHydrogens="0"
 NeedsClean="yes"
><t
 p="1868.48 1221.30"
 BoundingBox="1868.48 1212.96 1876.27 1221.30"
 LabelJustification="Left"
 LabelAlignment="Left"
><s font="3" size="10" color="0" face="96">Li</s></t></n><n
 id="2096092920"
 p="1885.62 1217.40"
 Z="2260"
 Element="8"
 NumHydrogens="1"
 Radical="Doublet"
 NeedsClean="yes"
><t
 p="1881.73 1221.30"
 BoundingBox="1881.73 1211.32 1899.35 1221.40"
 LabelJustification="Left"
 LabelAlignment="Left"
><s font="3" size="10" color="0" face="96">OH</s><s font="3" size="10" color="0" face="97">•</s></t></n><n
 id="2096092921"
 p="1899.96 1217.40"
 Z="2261"
 Element="8"
 NumHydrogens="2"
 NeedsClean="yes"
><t
 p="1903.85 1221.30"
 BoundingBox="1884.68 1212.78 1903.85 1223.50"
 LabelJustification="Right"
 Justification="Right"
 LabelAlignment="Right"
><s font="3" size="10" color="0" face="96">OH2</s></t></n></fragment><t
 p="1871.26 1221.30"
 BoundingBox="1848.54 1212.78 1893.99 1223.50"
 LabelJustification="Center"
 Justification="Center"
><s font="3" size="10" color="0" face="96">LiOH•H</s><s font="3" size="10" color="0" face="32">2</s><s font="3" size="10" color="0" face="96">O</s></t></n></fragment><fragment
 id="2096067893"
 BoundingBox="1631.13 1331.78 1707.65 1402.66"
 Z="3840"
><n
 id="2096067894"
 p="1639.46 1373.82"
 Z="3838"
 AS="N"
/><n
 id="2096067895"
 p="1646.67 1386.29"
 Z="3839"
 AS="N"
/><n
 id="2096067896"
 p="1661.07 1386.29"
 Z="3841"
 AS="N"
/><n
 id="2096067897"
 p="1668.26 1373.82"
 Z="3842"
 AS="N"
/><n
 id="2096067898"
 p="1661.07 1361.35"
 Z="3843"
 AS="N"
/><n
 id="2096067899"
 p="1646.67 1361.35"
 Z="3844"
 AS="N"
/><n
 id="2096067900"
 p="1639.46 1398.76"
 Z="3851"
 Element="35"
 NumHydrogens="0"
 NeedsClean="yes"
 AS="N"
><t
 p="1641.13 1402.66"
 BoundingBox="1631.13 1394.32 1641.13 1402.66"
 LabelJustification="Right"
 Justification="Right"
 LabelAlignment="Right"
><s font="3" size="10" color="0" face="96">Br</s></t></n><n
 id="2096067901"
 p="1668.26 1348.87"
 Z="3853"
 AS="N"
/><n
 id="2096067902"
 p="1682.67 1348.87"
 Z="3855"
 AS="N"
/><n
 id="2096067908"
 p="1689.87 1336.40"
 Z="3857"
 NodeType="Fragment"
 NeedsClean="yes"
 AS="N"
><fragment
 id="2096094116"
><n
 id="2096067910"
 p="1689.87 1336.40"
 Z="3833"
 Element="8"
 NumHydrogens="0"
 NeedsClean="yes"
><t
 p="1685.98 1340.30"
 BoundingBox="1685.98 1331.78 1693.75 1340.40"
 LabelJustification="Left"
><s font="3" size="10" color="0" face="96">O</s></t></n><n
 id="2096067911"
 p="1682.68 1323.98"
 Z="3834"
/><n
 id="2096067912"
 p="1682.68 1348.83"
 Z="3835"
 NodeType="ExternalConnectionPoint"
 ExternalConnectionNum="1"
/><b
 id="2096067913"
 Z="3836"
 B="2096067910"
 E="2096067911"
/><b
 id="2096067914"
 Z="3837"
 B="2096067912"
 E="2096067910"
/></fragment><t
 p="1685.98 1340.30"
 BoundingBox="1685.98 1331.78 1707.65 1340.40"
 LabelJustification="Left"
 LabelAlignment="Left"
><s font="3" size="10" color="0" face="96">OMe</s></t></n><n
 id="2096067915"
 p="1689.87 1361.35"
 Z="3859"
 Element="8"
 NumHydrogens="0"
 NeedsClean="yes"
 AS="N"
><t
 p="1685.98 1365.25"
 BoundingBox="1685.98 1356.73 1693.75 1365.35"
 LabelJustification="Left"
><s font="3" size="10" color="0" face="96">O</s></t></n><b
 id="2096067916"
 Z="3845"
 B="2096067894"
 E="2096067895"
 Order="2"
 BS="N"
 BondCircularOrdering="2096067921 0 2096067922 2096067917"
/><b
 id="2096067917"
 Z="3846"
 B="2096067895"
 E="2096067896"
 BS="N"
/><b
 id="2096067918"
 Z="3847"
 B="2096067896"
 E="2096067897"
 Order="2"
 BS="N"
 BondCircularOrdering="2096067917 0 0 2096067919"
/><b
 id="2096067919"
 Z="3848"
 B="2096067897"
 E="2096067898"
 BS="N"
/><b
 id="2096067920"
 Z="3849"
 B="2096067898"
 E="2096067899"
 Order="2"
 BS="N"
 BondCircularOrdering="2096067919 2096067923 0 2096067921"
/><b
 id="2096067921"
 Z="3850"
 B="2096067899"
 E="2096067894"
 BS="N"
/><b
 id="2096067922"
 Z="3852"
 B="2096067895"
 E="2096067900"
 BS="N"
/><b
 id="2096067923"
 Z="3854"
 B="2096067898"
 E="2096067901"
 BS="N"
/><b
 id="2096067924"
 Z="3856"
 B="2096067901"
 E="2096067902"
 BS="N"
/><b
 id="2096067926"
 Z="3858"
 B="2096067902"
 E="2096067908"
 BS="N"
/><b
 id="2096067927"
 Z="3860"
 B="2096067902"
 E="2096067915"
 Order="2"
 BS="N"
/></fragment><fragment
 id="2096067979"
 BoundingBox="1769.99 1333.45 1846.51 1404.32"
 Z="3884"
><n
 id="2096067980"
 p="1778.32 1375.48"
 Z="3882"
 AS="N"
/><n
 id="2096067981"
 p="1785.53 1387.95"
 Z="3883"
 AS="N"
/><n
 id="2096067982"
 p="1799.93 1387.95"
 Z="3885"
 AS="N"
/><n
 id="2096067983"
 p="1807.12 1375.48"
 Z="3886"
 AS="N"
/><n
 id="2096067984"
 p="1799.93 1363.01"
 Z="3887"
 AS="N"
/><n
 id="2096067985"
 p="1785.53 1363.01"
 Z="3888"
 AS="N"
/><n
 id="2096067986"
 p="1778.32 1400.42"
 Z="3895"
 Element="35"
 NumHydrogens="0"
 NeedsClean="yes"
 AS="N"
><t
 p="1779.99 1404.32"
 BoundingBox="1769.99 1395.98 1779.99 1404.32"
 LabelJustification="Right"
 Justification="Right"
 LabelAlignment="Right"
><s font="3" size="10" color="0" face="96">Br</s></t></n><n
 id="2096067987"
 p="1807.12 1350.54"
 Z="3897"
 AS="N"
/><n
 id="2096067988"
 p="1821.53 1350.54"
 Z="3899"
 AS="N"
/><n
 id="2096067989"
 p="1828.73 1338.07"
 Z="3901"
 NodeType="Fragment"
 NeedsClean="yes"
 AS="N"
><fragment
 id="2096094120"
><n
 id="2096067991"
 p="1828.73 1338.07"
 Z="3877"
 Element="8"
 NumHydrogens="0"
 NeedsClean="yes"
><t
 p="1824.84 1341.97"
 BoundingBox="1824.84 1333.45 1832.61 1342.07"
 LabelJustification="Left"
><s font="3" size="10" color="0" face="96">O</s></t></n><n
 id="2096067992"
 p="1821.56 1325.64"
 Z="3878"
/><n
 id="2096067993"
 p="1821.56 1350.50"
 Z="3879"
 NodeType="ExternalConnectionPoint"
 ExternalConnectionNum="1"
/><b
 id="2096067994"
 Z="3880"
 B="2096067991"
 E="2096067992"
/><b
 id="2096067995"
 Z="3881"
 B="2096067993"
 E="2096067991"
/></fragment><t
 p="1824.84 1341.97"
 BoundingBox="1824.84 1333.45 1846.51 1342.07"
 LabelJustification="Left"
 LabelAlignment="Left"
><s font="3" size="10" color="0" face="96">OMe</s></t></n><n
 id="2096067996"
 p="1828.73 1363.01"
 Z="3903"
 Element="8"
 NumHydrogens="0"
 NeedsClean="yes"
 AS="N"
><t
 p="1824.84 1366.91"
 BoundingBox="1824.84 1358.39 1832.61 1367.01"
 LabelJustification="Left"
><s font="3" size="10" color="0" face="96">O</s></t></n><n
 id="2096068008"
 p="1799.93 1338.07"
 Z="3905"
 NodeType="Nickname"
 NeedsClean="yes"
 AS="N"
><fragment
 id="2096094121"
><n
 id="2096068257"
 p="1799.93 1338.07"
 Z="3299"
/><n
 id="2096068258"
 p="1807.10 1350.50"
 Z="3300"
 NodeType="ExternalConnectionPoint"
 ExternalConnectionNum="1"
/><b
 id="2096068259"
 Z="3301"
 B="2096068258"
 E="2096068257"
/></fragment><t
 p="1802.71 1341.97"
 BoundingBox="1788.81 1333.63 1802.71 1342.07"
 LabelJustification="Right"
 Justification="Right"
 LabelAlignment="Right"
><s font="3" size="10" color="0" face="96">Me</s></t></n><b
 id="2096067997"
 Z="3889"
 B="2096067980"
 E="2096067981"
 Order="2"
 BS="N"
 BondCircularOrdering="2096068002 0 2096068003 2096067998"
/><b
 id="2096067998"
 Z="3890"
 B="2096067981"
 E="2096067982"
 BS="N"
/><b
 id="2096067999"
 Z="3891"
 B="2096067982"
 E="2096067983"
 Order="2"
 BS="N"
 BondCircularOrdering="2096067998 0 0 2096068000"
/><b
 id="2096068000"
 Z="3892"
 B="2096067983"
 E="2096067984"
 BS="N"
/><b
 id="2096068001"
 Z="3893"
 B="2096067984"
 E="2096067985"
 Order="2"
 BS="N"
 BondCircularOrdering="2096068000 2096068004 0 2096068002"
/><b
 id="2096068002"
 Z="3894"
 B="2096067985"
 E="2096067980"
 BS="N"
/><b
 id="2096068003"
 Z="3896"
 B="2096067981"
 E="2096067986"
 BS="N"
/><b
 id="2096068004"
 Z="3898"
 B="2096067984"
 E="2096067987"
 BS="N"
/><b
 id="2096068005"
 Z="3900"
 B="2096067987"
 E="2096067988"
 BS="N"
/><b
 id="2096068006"
 Z="3902"
 B="2096067988"
 E="2096067989"
 BS="N"
/><b
 id="2096068007"
 Z="3904"
 B="2096067988"
 E="2096067996"
 Order="2"
 BS="N"
/><b
 id="2096068009"
 Z="3906"
 B="2096067987"
 E="2096068008"
 BS="N"
/></fragment><fragment
 id="2096068011"
 BoundingBox="1882.12 1334.47 1928.26 1345.29"
 Z="3909"
><n
 id="2096068012"
 p="1885.46 1339.09"
 Z="3908"
 NodeType="Fragment"
 NeedsClean="yes"
 AS="N"
><fragment
 id="2096094122"
><n
 id="2096068262"
 p="2264.49 1830.78"
 Z="3302"
 Element="46"
 NumHydrogens="0"
 NeedsClean="yes"
><t
 p="2261.15 1834.68"
 BoundingBox="2261.15 1826.34 2273.38 1834.78"
 LabelJustification="Left"
 LabelAlignment="Left"
><s font="3" size="10" color="0" face="96">Pd</s></t></n><n
 id="2096068263"
 p="2175.57 1708.80"
 Z="3303"
 Element="15"
 NumHydrogens="0"
 NeedsClean="yes"
><t
 p="2172.24 1712.70"
 BoundingBox="2172.24 1704.36 2178.91 1712.70"
 LabelJustification="Left"
><s font="3" size="10" color="0" face="96">P</s></t></n><n
 id="2096068264"
 p="2163.15 1715.98"
 Z="3304"
/><n
 id="2096068265"
 p="2150.71 1708.80"
 Z="3305"
/><n
 id="2096068266"
 p="2138.29 1715.98"
 Z="3306"
/><n
 id="2096068267"
 p="2138.29 1730.33"
 Z="3307"
/><n
 id="2096068268"
 p="2150.71 1737.50"
 Z="3308"
/><n
 id="2096068269"
 p="2163.15 1730.33"
 Z="3309"
/><n
 id="2096068270"
 p="2188.01 1715.98"
 Z="3310"
/><n
 id="2096068271"
 p="2188.01 1730.33"
 Z="3311"
/><n
 id="2096068272"
 p="2200.43 1737.50"
 Z="3312"
/><n
 id="2096068273"
 p="2212.85 1730.33"
 Z="3313"
/><n
 id="2096068274"
 p="2212.85 1715.98"
 Z="3314"
/><n
 id="2096068275"
 p="2200.43 1708.80"
 Z="3315"
/><n
 id="2096068276"
 p="2175.57 1694.45"
 Z="3316"
/><n
 id="2096068277"
 p="2188.01 1687.28"
 Z="3317"
/><n
 id="2096068278"
 p="2188.01 1672.93"
 Z="3318"
/><n
 id="2096068279"
 p="2175.57 1665.75"
 Z="3319"
/><n
 id="2096068280"
 p="2163.15 1672.93"
 Z="3320"
/><n
 id="2096068281"
 p="2163.15 1687.28"
 Z="3321"
/><n
 id="2096068282"
 p="2264.49 1701.63"
 Z="3322"
 Element="15"
 NumHydrogens="0"
 NeedsClean="yes"
><t
 p="2261.15 1705.53"
 BoundingBox="2261.15 1697.19 2267.82 1705.53"
 LabelJustification="Left"
><s font="3" size="10" color="0" face="96">P</s></t></n><n
 id="2096068283"
 p="2252.06 1708.80"
 Z="3323"
/><n
 id="2096068284"
 p="2239.64 1701.63"
 Z="3324"
/><n
 id="2096068285"
 p="2227.21 1708.80"
 Z="3325"
/><n
 id="2096068286"
 p="2227.21 1723.15"
 Z="3326"
/><n
 id="2096068287"
 p="2239.64 1730.33"
 Z="3327"
/><n
 id="2096068288"
 p="2252.06 1723.15"
 Z="3328"
/><n
 id="2096068289"
 p="2276.92 1708.80"
 Z="3329"
/><n
 id="2096068290"
 p="2276.92 1723.15"
 Z="3330"
/><n
 id="2096068291"
 p="2289.35 1730.33"
 Z="3331"
/><n
 id="2096068292"
 p="2301.76 1723.15"
 Z="3332"
/><n
 id="2096068293"
 p="2301.76 1708.80"
 Z="3333"
/><n
 id="2096068294"
 p="2289.35 1701.63"
 Z="3334"
/><n
 id="2096068295"
 p="2264.49 1687.28"
 Z="3335"
/><n
 id="2096068296"
 p="2276.92 1680.10"
 Z="3336"
/><n
 id="2096068297"
 p="2276.92 1665.75"
 Z="3337"
/><n
 id="2096068298"
 p="2264.49 1658.58"
 Z="3338"
/><n
 id="2096068299"
 p="2252.06 1665.75"
 Z="3339"
/><n
 id="2096068300"
 p="2252.06 1680.10"
 Z="3340"
/><n
 id="2096068301"
 p="2175.57 1794.90"
 Z="3341"
 Element="15"
 NumHydrogens="0"
 NeedsClean="yes"
><t
 p="2172.24 1798.80"
 BoundingBox="2172.24 1790.46 2178.91 1798.80"
 LabelJustification="Left"
><s font="3" size="10" color="0" face="96">P</s></t></n><n
 id="2096068302"
 p="2163.15 1802.08"
 Z="3342"
/><n
 id="2096068303"
 p="2150.71 1794.90"
 Z="3343"
/><n
 id="2096068304"
 p="2138.29 1802.08"
 Z="3344"
/><n
 id="2096068305"
 p="2138.29 1816.43"
 Z="3345"
/><n
 id="2096068306"
 p="2150.71 1823.60"
 Z="3346"
/><n
 id="2096068307"
 p="2163.15 1816.43"
 Z="3347"
/><n
 id="2096068308"
 p="2188.01 1802.08"
 Z="3348"
/><n
 id="2096068309"
 p="2188.01 1816.43"
 Z="3349"
/><n
 id="2096068310"
 p="2200.43 1823.60"
 Z="3350"
/><n
 id="2096068311"
 p="2212.85 1816.43"
 Z="3351"
/><n
 id="2096068312"
 p="2212.85 1802.08"
 Z="3352"
/><n
 id="2096068313"
 p="2200.43 1794.90"
 Z="3353"
/><n
 id="2096068314"
 p="2175.57 1780.55"
 Z="3354"
/><n
 id="2096068315"
 p="2188.01 1773.38"
 Z="3355"
/><n
 id="2096068316"
 p="2188.01 1759.03"
 Z="3356"
/><n
 id="2096068317"
 p="2175.57 1751.85"
 Z="3357"
/><n
 id="2096068318"
 p="2163.15 1759.03"
 Z="3358"
/><n
 id="2096068319"
 p="2163.15 1773.38"
 Z="3359"
/><n
 id="2096068320"
 p="2264.49 1787.73"
 Z="3360"
 Element="15"
 NumHydrogens="0"
 NeedsClean="yes"
><t
 p="2261.15 1791.63"
 BoundingBox="2261.15 1783.29 2267.82 1791.63"
 LabelJustification="Left"
><s font="3" size="10" color="0" face="96">P</s></t></n><n
 id="2096068321"
 p="2252.06 1794.90"
 Z="3361"
/><n
 id="2096068322"
 p="2239.64 1787.73"
 Z="3362"
/><n
 id="2096068323"
 p="2227.21 1794.90"
 Z="3363"
/><n
 id="2096068324"
 p="2227.21 1809.25"
 Z="3364"
/><n
 id="2096068325"
 p="2239.64 1816.43"
 Z="3365"
/><n
 id="2096068326"
 p="2252.06 1809.25"
 Z="3366"
/><n
 id="2096068327"
 p="2276.92 1794.90"
 Z="3367"
/><n
 id="2096068328"
 p="2276.92 1809.25"
 Z="3368"
/><n
 id="2096068329"
 p="2289.35 1816.43"
 Z="3369"
/><n
 id="2096068330"
 p="2301.76 1809.25"
 Z="3370"
/><n
 id="2096068331"
 p="2301.76 1794.90"
 Z="3371"
/><n
 id="2096068332"
 p="2289.35 1787.73"
 Z="3372"
/><n
 id="2096068333"
 p="2264.49 1773.38"
 Z="3373"
/><n
 id="2096068334"
 p="2276.92 1766.20"
 Z="3374"
/><n
 id="2096068335"
 p="2276.92 1751.85"
 Z="3375"
/><n
 id="2096068336"
 p="2264.49 1744.68"
 Z="3376"
/><n
 id="2096068337"
 p="2252.06 1751.85"
 Z="3377"
/><n
 id="2096068338"
 p="2252.06 1766.20"
 Z="3378"
/><b
 id="2096068339"
 Z="3379"
 B="2096068337"
 E="2096068338"
 Order="2"
 BondCircularOrdering="2096068340 0 0 2096068343"
/><b
 id="2096068340"
 Z="3380"
 B="2096068336"
 E="2096068337"
/><b
 id="2096068341"
 Z="3381"
 B="2096068335"
 E="2096068336"
 Order="2"
 BondCircularOrdering="2096068342 0 0 2096068340"
/><b
 id="2096068342"
 Z="3382"
 B="2096068334"
 E="2096068335"
/><b
 id="2096068343"
 Z="3383"
 B="2096068333"
 E="2096068338"
/><b
 id="2096068344"
 Z="3384"
 B="2096068333"
 E="2096068334"
 Order="2"
 BondCircularOrdering="2096068343 2096068357 0 2096068342"
/><b
 id="2096068345"
 Z="3385"
 B="2096068331"
 E="2096068332"
 Order="2"
 BondCircularOrdering="2096068346 0 0 2096068350"
/><b
 id="2096068346"
 Z="3386"
 B="2096068330"
 E="2096068331"
/><b
 id="2096068347"
 Z="3387"
 B="2096068329"
 E="2096068330"
 Order="2"
 BondCircularOrdering="2096068348 0 0 2096068346"
/><b
 id="2096068348"
 Z="3388"
 B="2096068328"
 E="2096068329"
/><b
 id="2096068349"
 Z="3389"
 B="2096068327"
 E="2096068328"
 Order="2"
 BondCircularOrdering="2096068350 2096068358 0 2096068348"
/><b
 id="2096068350"
 Z="3390"
 B="2096068327"
 E="2096068332"
/><b
 id="2096068351"
 Z="3391"
 B="2096068325"
 E="2096068326"
 Order="2"
 BondCircularOrdering="2096068352 0 0 2096068355"
/><b
 id="2096068352"
 Z="3392"
 B="2096068324"
 E="2096068325"
/><b
 id="2096068353"
 Z="3393"
 B="2096068323"
 E="2096068324"
 Order="2"
 BondCircularOrdering="2096068354 0 0 2096068352"
/><b
 id="2096068354"
 Z="3394"
 B="2096068322"
 E="2096068323"
/><b
 id="2096068355"
 Z="3395"
 B="2096068321"
 E="2096068326"
/><b
 id="2096068356"
 Z="3396"
 B="2096068321"
 E="2096068322"
 Order="2"
 BondCircularOrdering="2096068355 2096068359 0 2096068354"
/><b
 id="2096068357"
 Z="3397"
 B="2096068320"
 E="2096068333"
/><b
 id="2096068358"
 Z="3398"
 B="2096068320"
 E="2096068327"
/><b
 id="2096068359"
 Z="3399"
 B="2096068320"
 E="2096068321"
/><b
 id="2096068360"
 Z="3400"
 B="2096068318"
 E="2096068319"
 Order="2"
 BondCircularOrdering="2096068361 0 0 2096068364"
/><b
 id="2096068361"
 Z="3401"
 B="2096068317"
 E="2096068318"
/><b
 id="2096068362"
 Z="3402"
 B="2096068316"
 E="2096068317"
 Order="2"
 BondCircularOrdering="2096068363 0 0 2096068361"
/><b
 id="2096068363"
 Z="3403"
 B="2096068315"
 E="2096068316"
/><b
 id="2096068364"
 Z="3404"
 B="2096068314"
 E="2096068319"
/><b
 id="2096068365"
 Z="3405"
 B="2096068314"
 E="2096068315"
 Order="2"
 BondCircularOrdering="2096068364 2096068378 0 2096068363"
/><b
 id="2096068366"
 Z="3406"
 B="2096068312"
 E="2096068313"
 Order="2"
 BondCircularOrdering="2096068367 0 0 2096068371"
/><b
 id="2096068367"
 Z="3407"
 B="2096068311"
 E="2096068312"
/><b
 id="2096068368"
 Z="3408"
 B="2096068310"
 E="2096068311"
 Order="2"
 BondCircularOrdering="2096068369 0 0 2096068367"
/><b
 id="2096068369"
 Z="3409"
 B="2096068309"
 E="2096068310"
/><b
 id="2096068370"
 Z="3410"
 B="2096068308"
 E="2096068309"
 Order="2"
 BondCircularOrdering="2096068371 2096068379 0 2096068369"
/><b
 id="2096068371"
 Z="3411"
 B="2096068308"
 E="2096068313"
/><b
 id="2096068372"
 Z="3412"
 B="2096068306"
 E="2096068307"
 Order="2"
 BondCircularOrdering="2096068373 0 0 2096068376"
/><b
 id="2096068373"
 Z="3413"
 B="2096068305"
 E="2096068306"
/><b
 id="2096068374"
 Z="3414"
 B="2096068304"
 E="2096068305"
 Order="2"
 BondCircularOrdering="2096068375 0 0 2096068373"
/><b
 id="2096068375"
 Z="3415"
 B="2096068303"
 E="2096068304"
/><b
 id="2096068376"
 Z="3416"
 B="2096068302"
 E="2096068307"
/><b
 id="2096068377"
 Z="3417"
 B="2096068302"
 E="2096068303"
 Order="2"
 BondCircularOrdering="2096068376 2096068380 0 2096068375"
/><b
 id="2096068378"
 Z="3418"
 B="2096068301"
 E="2096068314"
/><b
 id="2096068379"
 Z="3419"
 B="2096068301"
 E="2096068308"
/><b
 id="2096068380"
 Z="3420"
 B="2096068301"
 E="2096068302"
/><b
 id="2096068381"
 Z="3421"
 B="2096068299"
 E="2096068300"
 Order="2"
 BondCircularOrdering="2096068382 0 0 2096068386"
/><b
 id="2096068382"
 Z="3422"
 B="2096068298"
 E="2096068299"
/><b
 id="2096068383"
 Z="3423"
 B="2096068297"
 E="2096068298"
 Order="2"
 BondCircularOrdering="2096068384 0 0 2096068382"
/><b
 id="2096068384"
 Z="3424"
 B="2096068296"
 E="2096068297"
/><b
 id="2096068385"
 Z="3425"
 B="2096068295"
 E="2096068296"
 Order="2"
 BondCircularOrdering="2096068386 2096068399 0 2096068384"
/><b
 id="2096068386"
 Z="3426"
 B="2096068295"
 E="2096068300"
/><b
 id="2096068387"
 Z="3427"
 B="2096068293"
 E="2096068294"
 Order="2"
 BondCircularOrdering="2096068388 0 0 2096068391"
/><b
 id="2096068388"
 Z="3428"
 B="2096068292"
 E="2096068293"
/><b
 id="2096068389"
 Z="3429"
 B="2096068291"
 E="2096068292"
 Order="2"
 BondCircularOrdering="2096068390 0 0 2096068388"
/><b
 id="2096068390"
 Z="3430"
 B="2096068290"
 E="2096068291"
/><b
 id="2096068391"
 Z="3431"
 B="2096068289"
 E="2096068294"
/><b
 id="2096068392"
 Z="3432"
 B="2096068289"
 E="2096068290"
 Order="2"
 BondCircularOrdering="2096068391 2096068400 0 2096068390"
/><b
 id="2096068393"
 Z="3433"
 B="2096068287"
 E="2096068288"
 Order="2"
 BondCircularOrdering="2096068394 0 0 2096068398"
/><b
 id="2096068394"
 Z="3434"
 B="2096068286"
 E="2096068287"
/><b
 id="2096068395"
 Z="3435"
 B="2096068285"
 E="2096068286"
 Order="2"
 BondCircularOrdering="2096068396 0 0 2096068394"
/><b
 id="2096068396"
 Z="3436"
 B="2096068284"
 E="2096068285"
/><b
 id="2096068397"
 Z="3437"
 B="2096068283"
 E="2096068284"
 Order="2"
 BondCircularOrdering="2096068398 2096068401 0 2096068396"
/><b
 id="2096068398"
 Z="3438"
 B="2096068283"
 E="2096068288"
/><b
 id="2096068399"
 Z="3439"
 B="2096068282"
 E="2096068295"
/><b
 id="2096068400"
 Z="3440"
 B="2096068282"
 E="2096068289"
/><b
 id="2096068401"
 Z="3441"
 B="2096068282"
 E="2096068283"
/><b
 id="2096068402"
 Z="3442"
 B="2096068280"
 E="2096068281"
 Order="2"
 BondCircularOrdering="2096068403 0 0 2096068406"
/><b
 id="2096068403"
 Z="3443"
 B="2096068279"
 E="2096068280"
/><b
 id="2096068404"
 Z="3444"
 B="2096068278"
 E="2096068279"
 Order="2"
 BondCircularOrdering="2096068405 0 0 2096068403"
/><b
 id="2096068405"
 Z="3445"
 B="2096068277"
 E="2096068278"
/><b
 id="2096068406"
 Z="3446"
 B="2096068276"
 E="2096068281"
/><b
 id="2096068407"
 Z="3447"
 B="2096068276"
 E="2096068277"
 Order="2"
 BondCircularOrdering="2096068406 2096068421 0 2096068405"
/><b
 id="2096068408"
 Z="3448"
 B="2096068274"
 E="2096068275"
 Order="2"
 BondCircularOrdering="2096068409 0 0 2096068413"
/><b
 id="2096068409"
 Z="3449"
 B="2096068273"
 E="2096068274"
/><b
 id="2096068410"
 Z="3450"
 B="2096068272"
 E="2096068273"
 Order="2"
 BondCircularOrdering="2096068411 0 0 2096068409"
/><b
 id="2096068411"
 Z="3451"
 B="2096068271"
 E="2096068272"
/><b
 id="2096068412"
 Z="3452"
 B="2096068270"
 E="2096068271"
 Order="2"
 BondCircularOrdering="2096068413 2096068422 0 2096068411"
/><b
 id="2096068413"
 Z="3453"
 B="2096068270"
 E="2096068275"
/><b
 id="2096068414"
 Z="3454"
 B="2096068268"
 E="2096068269"
 Order="2"
 BondCircularOrdering="2096068415 0 0 2096068418"
/><b
 id="2096068415"
 Z="3455"
 B="2096068267"
 E="2096068268"
/><b
 id="2096068416"
 Z="3456"
 B="2096068266"
 E="2096068267"
 Order="2"
 BondCircularOrdering="2096068417 0 0 2096068415"
/><b
 id="2096068417"
 Z="3457"
 B="2096068265"
 E="2096068266"
/><b
 id="2096068418"
 Z="3458"
 B="2096068264"
 E="2096068269"
/><b
 id="2096068419"
 Z="3459"
 B="2096068264"
 E="2096068265"
 Order="2"
 BondCircularOrdering="2096068418 2096068420 0 2096068417"
/><b
 id="2096068420"
 Z="3460"
 B="2096068263"
 E="2096068264"
/><b
 id="2096068421"
 Z="3461"
 B="2096068263"
 E="2096068276"
/><b
 id="2096068422"
 Z="3462"
 B="2096068263"
 E="2096068270"
/></fragment><t
 p="1882.12 1342.99"
 BoundingBox="1882.12 1334.47 1928.26 1345.29"
 LabelJustification="Left"
 LabelAlignment="Left"
><s font="3" size="10" color="0" face="96">Pd(PPh3)4</s></t></n></fragment><fragment
 id="2096068013"
 BoundingBox="1897.41 1346.98 1912.98 1355.60"
 Z="3911"
><n
 id="2096068014"
 p="1901.03 1351.60"
 Z="3910"
 NodeType="Fragment"
 NeedsClean="yes"
 AS="N"
><fragment
 id="2096094123"
><n
 id="2096068425"
 p="1894.10 1351.60"
 Z="3463"
 Element="29"
 NumHydrogens="0"
 NeedsClean="yes"
><t
 p="1896.89 1355.50"
 BoundingBox="1884.10 1346.98 1896.89 1355.60"
 LabelJustification="Right"
 Justification="Right"
 LabelAlignment="Right"
><s font="3" size="10" color="0" face="96">Cu</s></t></n><n
 id="2096068426"
 p="1908.46 1351.60"
 Z="3464"
 Element="53"
 NumHydrogens="0"
 NeedsClean="yes"
><t
 p="1907.07 1355.50"
 BoundingBox="1907.07 1347.16 1909.84 1355.50"
 LabelJustification="Left"
><s font="3" size="10" color="0" face="96">I</s></t></n><b
 id="2096068427"
 Z="3465"
 B="2096068425"
 E="2096068426"
/></fragment><t
 p="1897.41 1355.50"
 BoundingBox="1897.41 1346.98 1912.98 1355.60"
 LabelJustification="Left"
 LabelAlignment="Left"
><s font="3" size="10" color="0">CuI</s></t></n></fragment><fragment
 id="2096068031"
 BoundingBox="1893.80 1414.37 1916.60 1423.14"
 Z="3913"
><n
 id="2096068032"
 p="1896.59 1418.99"
 Z="3912"
 Warning="ChemDraw can&apos;t interpret this label."
 NodeType="Unspecified"
 NeedsClean="yes"
 AS="N"
><t
 p="1893.80 1422.89"
 BoundingBox="1893.80 1414.37 1916.60 1423.14"
 LabelJustification="Left"
 LabelAlignment="Left"
><s font="3" size="10" color="0">80 %</s></t></n></fragment><fragment
 id="2096068036"
 BoundingBox="1877.42 1319.68 1924 1328.30"
 Z="3916"
><n
 id="2096068035"
 p="1895.20 1324.30"
 Z="3915"
 NodeType="Nickname"
 NeedsClean="yes"
 AS="N"
><fragment
 id="2096094124"
><n
 id="2096068430"
 p="1895.20 1324.30"
 Z="3466"
 Element="14"
 NumHydrogens="0"
 NeedsClean="yes"
><t
 p="1895.20 1328.20"
 BoundingBox="1890.75 1319.68 1899.64 1328.30"
 LabelJustification="Center"
 Justification="Center"
 LabelAlignment="Center"
><s font="3" size="10" color="0" face="96">Si</s></t></n><n
 id="2096068431"
 p="1895.20 1309.95"
 Z="3467"
/><n
 id="2096068432"
 p="1880.85 1324.30"
 Z="3468"
/><n
 id="2096068433"
 p="1895.20 1338.65"
 Z="3469"
/><n
 id="2096068434"
 p="1909.54 1324.30"
 Z="3470"
 NodeType="ExternalConnectionPoint"
 ExternalConnectionNum="1"
/><b
 id="2096068435"
 Z="3471"
 B="2096068430"
 E="2096068431"
/><b
 id="2096068436"
 Z="3472"
 B="2096068430"
 E="2096068432"
/><b
 id="2096068437"
 Z="3473"
 B="2096068430"
 E="2096068433"
/><b
 id="2096068438"
 Z="3474"
 B="2096068434"
 E="2096068430"
/></fragment><t
 p="1898.53 1328.20"
 BoundingBox="1877.42 1319.68 1898.53 1328.30"
 LabelJustification="Right"
 Justification="Right"
 LabelAlignment="Right"
><s font="3" size="10" color="0" face="96">TMS</s></t></n><n
 id="2096068037"
 p="1909.60 1324.30"
 Z="3917"
 AS="N"
/><n
 id="2096068039"
 p="1924 1324.30"
 Z="3919"
 AS="N"
/><b
 id="2096068038"
 Z="3918"
 B="2096068035"
 E="2096068037"
 BS="N"
/><b
 id="2096068040"
 Z="3920"
 B="2096068037"
 E="2096068039"
 Order="3"
 BS="N"
/></fragment><fragment
 id="2096068041"
 BoundingBox="1867.93 1370.29 1942.42 1380.21"
 Z="3922"
><n
 id="2096068042"
 p="1870.71 1374.91"
 Z="3921"
 Warning="ChemDraw can&apos;t interpret this label."
 NodeType="Unspecified"
 NeedsClean="yes"
 AS="N"
><t
 p="1867.93 1378.81"
 BoundingBox="1867.93 1370.29 1942.42 1380.21"
 LabelJustification="Left"
 LabelAlignment="Left"
><s font="3" size="10" color="0">1,4-dioxane/TEA</s></t></n></fragment><fragment
 id="2096068051"
 BoundingBox="1964.99 1322.46 2043.31 1403.60"
 Z="3933"
><n
 id="2096068052"
 p="1975.12 1364.49"
 Z="3931"
 AS="N"
/><n
 id="2096068053"
 p="1982.32 1376.96"
 Z="3932"
 AS="N"
/><n
 id="2096068054"
 p="1996.73 1376.96"
 Z="3934"
 AS="N"
/><n
 id="2096068055"
 p="2003.93 1364.49"
 Z="3935"
 AS="N"
/><n
 id="2096068056"
 p="1996.73 1352.02"
 Z="3936"
 AS="N"
/><n
 id="2096068057"
 p="1982.32 1352.02"
 Z="3937"
 AS="N"
/><n
 id="2096068058"
 p="1975.12 1389.43"
 Z="3944"
 AS="N"
/><n
 id="2096068059"
 p="2003.93 1339.55"
 Z="3946"
 AS="N"
/><n
 id="2096068060"
 p="2018.32 1339.55"
 Z="3948"
 AS="N"
/><n
 id="2096068061"
 p="2025.53 1327.08"
 Z="3950"
 NodeType="Fragment"
 NeedsClean="yes"
 AS="N"
><fragment
 id="2096094125"
><n
 id="2096068063"
 p="2025.53 1327.08"
 Z="3926"
 Element="8"
 NumHydrogens="0"
 NeedsClean="yes"
><t
 p="2021.64 1330.98"
 BoundingBox="2021.64 1322.46 2029.41 1331.08"
 LabelJustification="Left"
><s font="3" size="10" color="0" face="96">O</s></t></n><n
 id="2096068064"
 p="2018.35 1314.65"
 Z="3927"
/><n
 id="2096068065"
 p="2018.35 1339.51"
 Z="3928"
 NodeType="ExternalConnectionPoint"
 ExternalConnectionNum="1"
/><b
 id="2096068066"
 Z="3929"
 B="2096068063"
 E="2096068064"
/><b
 id="2096068067"
 Z="3930"
 B="2096068065"
 E="2096068063"
/></fragment><t
 p="2021.64 1330.98"
 BoundingBox="2021.64 1322.46 2043.31 1331.08"
 LabelJustification="Left"
 LabelAlignment="Left"
><s font="3" size="10" color="0" face="96">OMe</s></t></n><n
 id="2096068068"
 p="2025.53 1352.02"
 Z="3952"
 Element="8"
 NumHydrogens="0"
 NeedsClean="yes"
 AS="N"
><t
 p="2021.64 1355.92"
 BoundingBox="2021.64 1347.40 2029.41 1356.02"
 LabelJustification="Left"
><s font="3" size="10" color="0" face="96">O</s></t></n><n
 id="2096068069"
 p="1996.73 1327.08"
 Z="3954"
 NodeType="Nickname"
 NeedsClean="yes"
 AS="N"
><fragment
 id="2096094126"
><n
 id="2096068071"
 p="1996.73 1327.08"
 Z="3923"
/><n
 id="2096068072"
 p="2003.90 1339.51"
 Z="3924"
 NodeType="ExternalConnectionPoint"
 ExternalConnectionNum="1"
/><b
 id="2096068073"
 Z="3925"
 B="2096068072"
 E="2096068071"
/></fragment><t
 p="1999.51 1330.98"
 BoundingBox="1985.61 1322.64 1999.51 1331.08"
 LabelJustification="Right"
 Justification="Right"
 LabelAlignment="Right"
><s font="3" size="10" color="0" face="96">Me</s></t></n><n
 id="2096068086"
 p="1967.93 1401.90"
 Z="3956"
 AS="N"
/><b
 id="2096068074"
 Z="3938"
 B="2096068052"
 E="2096068053"
 Order="2"
 BS="N"
 BondCircularOrdering="2096068079 0 2096068080 2096068075"
/><b
 id="2096068075"
 Z="3939"
 B="2096068053"
 E="2096068054"
 BS="N"
/><b
 id="2096068076"
 Z="3940"
 B="2096068054"
 E="2096068055"
 Order="2"
 BS="N"
 BondCircularOrdering="2096068075 0 0 2096068077"
/><b
 id="2096068077"
 Z="3941"
 B="2096068055"
 E="2096068056"
 BS="N"
/><b
 id="2096068078"
 Z="3942"
 B="2096068056"
 E="2096068057"
 Order="2"
 BS="N"
 BondCircularOrdering="2096068077 2096068081 0 2096068079"
/><b
 id="2096068079"
 Z="3943"
 B="2096068057"
 E="2096068052"
 BS="N"
/><b
 id="2096068080"
 Z="3945"
 B="2096068053"
 E="2096068058"
 BS="N"
/><b
 id="2096068081"
 Z="3947"
 B="2096068056"
 E="2096068059"
 BS="N"
/><b
 id="2096068082"
 Z="3949"
 B="2096068059"
 E="2096068060"
 BS="N"
/><b
 id="2096068083"
 Z="3951"
 B="2096068060"
 E="2096068061"
 BS="N"
/><b
 id="2096068084"
 Z="3953"
 B="2096068060"
 E="2096068068"
 Order="2"
 BS="N"
/><b
 id="2096068085"
 Z="3955"
 B="2096068059"
 E="2096068069"
 BS="N"
/><b
 id="2096068087"
 Z="3957"
 B="2096068058"
 E="2096068086"
 Order="3"
 BS="N"
/></fragment><fragment
 id="2096068095"
 BoundingBox="1734.97 1451.46 1845.87 1536.98"
 Z="3973"
><n
 id="2096068096"
 p="1777.68 1493.50"
 Z="3971"
 AS="N"
/><n
 id="2096068097"
 p="1784.89 1505.97"
 Z="3972"
 AS="N"
/><n
 id="2096068098"
 p="1799.29 1505.97"
 Z="3974"
 AS="N"
/><n
 id="2096068099"
 p="1806.49 1493.50"
 Z="3975"
 AS="N"
/><n
 id="2096068100"
 p="1799.29 1481.02"
 Z="3976"
 AS="N"
/><n
 id="2096068101"
 p="1784.89 1481.02"
 Z="3977"
 AS="N"
/><n
 id="2096068102"
 p="1777.68 1518.44"
 Z="3984"
 AS="N"
/><n
 id="2096068103"
 p="1806.49 1468.55"
 Z="3986"
 AS="N"
/><n
 id="2096068104"
 p="1820.89 1468.55"
 Z="3988"
 AS="N"
/><n
 id="2096068105"
 p="1799.29 1456.08"
 Z="3990"
 NodeType="Nickname"
 NeedsClean="yes"
 AS="N"
><fragment
 id="2096094127"
><n
 id="2096068107"
 p="1799.29 1456.08"
 Z="3959"
/><n
 id="2096068108"
 p="1806.46 1468.51"
 Z="3960"
 NodeType="ExternalConnectionPoint"
 ExternalConnectionNum="1"
/><b
 id="2096068109"
 Z="3961"
 B="2096068108"
 E="2096068107"
/></fragment><t
 p="1802.07 1459.98"
 BoundingBox="1788.17 1451.64 1802.07 1460.08"
 LabelJustification="Right"
 Justification="Right"
 LabelAlignment="Right"
><s font="3" size="10" color="0" face="96">Me</s></t></n><n
 id="2096068110"
 p="1828.09 1456.08"
 Z="3992"
 NodeType="Fragment"
 NeedsClean="yes"
 AS="N"
><fragment
 id="2096094128"
><n
 id="2096068112"
 p="1828.09 1456.08"
 Z="3962"
 Element="8"
 NumHydrogens="0"
 NeedsClean="yes"
><t
 p="1824.20 1459.98"
 BoundingBox="1824.20 1451.46 1831.97 1460.08"
 LabelJustification="Left"
><s font="3" size="10" color="0" face="96">O</s></t></n><n
 id="2096068113"
 p="1820.90 1443.66"
 Z="3963"
/><n
 id="2096068114"
 p="1820.90 1468.51"
 Z="3964"
 NodeType="ExternalConnectionPoint"
 ExternalConnectionNum="1"
/><b
 id="2096068115"
 Z="3965"
 B="2096068112"
 E="2096068113"
/><b
 id="2096068116"
 Z="3966"
 B="2096068114"
 E="2096068112"
/></fragment><t
 p="1824.20 1459.98"
 BoundingBox="1824.20 1451.46 1845.87 1460.08"
 LabelJustification="Left"
 LabelAlignment="Left"
><s font="3" size="10" color="0" face="96">OMe</s></t></n><n
 id="2096068117"
 p="1828.09 1481.02"
 Z="3994"
 Element="8"
 NumHydrogens="0"
 NeedsClean="yes"
 AS="N"
><t
 p="1824.20 1484.92"
 BoundingBox="1824.20 1476.40 1831.97 1485.02"
 LabelJustification="Left"
><s font="3" size="10" color="0" face="96">O</s></t></n><n
 id="2096068118"
 p="1763.29 1518.44"
 Z="3996"
 AS="N"
/><n
 id="2096068119"
 p="1756.09 1530.91"
 Z="3997"
 color="10"
 NodeType="Fragment"
 NeedsClean="yes"
 AS="N"
><fragment
 id="2096094129"
><n
 id="2096068445"
 p="1756.09 1530.91"
 Z="3475"
/><n
 id="2096068446"
 p="1741.74 1530.91"
 Z="3476"
 Element="9"
 NumHydrogens="0"
 NeedsClean="yes"
><t
 p="1738.68 1534.81"
 BoundingBox="1738.68 1526.47 1744.79 1534.81"
 LabelJustification="Left"
><s font="3" size="10" color="0" face="96">F</s></t></n><n
 id="2096068447"
 p="1763.26 1543.33"
 Z="3477"
 Element="9"
 NumHydrogens="0"
 NeedsClean="yes"
><t
 p="1760.20 1547.23"
 BoundingBox="1760.20 1538.89 1766.31 1547.23"
 LabelJustification="Left"
><s font="3" size="10" color="0" face="96">F</s></t></n><n
 id="2096068448"
 p="1763.26 1518.48"
 Z="3478"
 NodeType="ExternalConnectionPoint"
 ExternalConnectionNum="1"
/><b
 id="2096068449"
 Z="3479"
 B="2096068445"
 E="2096068446"
/><b
 id="2096068450"
 Z="3480"
 B="2096068445"
 E="2096068447"
/><b
 id="2096068451"
 Z="3481"
 B="2096068448"
 E="2096068445"
/></fragment><t
 p="1759.70 1534.83"
 BoundingBox="1734.97 1526.32 1759.70 1536.98"
 color="10"
 LabelJustification="Right"
 Justification="Right"
 LabelAlignment="Right"
><s font="3" size="10" color="10" face="97">CF</s><s font="3" size="10" color="10" face="33">2</s><s font="3" size="10" color="10" face="97">H</s></t></n><n
 id="2096068128"
 p="1756.09 1505.97"
 Z="4000"
 color="10"
 NodeType="Fragment"
 NeedsClean="yes"
 AS="N"
><fragment
 id="2096094130"
><n
 id="2096068454"
 p="1756.09 1505.97"
 Z="3482"
/><n
 id="2096068455"
 p="1763.26 1493.54"
 Z="3483"
 Element="9"
 NumHydrogens="0"
 NeedsClean="yes"
><t
 p="1760.20 1497.44"
 BoundingBox="1760.20 1489.10 1766.31 1497.44"
 LabelJustification="Left"
><s font="3" size="10" color="0" face="96">F</s></t></n><n
 id="2096068456"
 p="1741.74 1505.97"
 Z="3484"
 Element="9"
 NumHydrogens="0"
 NeedsClean="yes"
><t
 p="1738.68 1509.87"
 BoundingBox="1738.68 1501.53 1744.79 1509.87"
 LabelJustification="Left"
><s font="3" size="10" color="0" face="96">F</s></t></n><n
 id="2096068457"
 p="1763.26 1518.39"
 Z="3485"
 NodeType="ExternalConnectionPoint"
 ExternalConnectionNum="1"
/><b
 id="2096068458"
 Z="3486"
 B="2096068454"
 E="2096068455"
/><b
 id="2096068459"
 Z="3487"
 B="2096068454"
 E="2096068456"
/><b
 id="2096068460"
 Z="3488"
 B="2096068457"
 E="2096068454"
/></fragment><t
 p="1759.70 1509.89"
 BoundingBox="1734.97 1501.38 1759.70 1512.04"
 color="10"
 LabelJustification="Right"
 Justification="Right"
 LabelAlignment="Right"
><s font="3" size="10" color="10" face="97">CF</s><s font="3" size="10" color="10" face="33">2</s><s font="3" size="10" color="10" face="97">H</s></t></n><n
 id="2096068133"
 p="1784.89 1530.91"
 Z="4005"
 Element="1"
 NumHydrogens="0"
 NeedsClean="yes"
 AS="N"
><t
 p="1781.27 1534.83"
 BoundingBox="1781.27 1526.49 1788.50 1534.83"
 LabelJustification="Left"
><s font="3" size="10" color="0" face="97">H</s></t></n><n
 id="2096068583"
 p="1792.09 1518.44"
 Z="4071"
 Element="1"
 NumHydrogens="0"
 NeedsClean="yes"
 AS="N"
><t
 p="1788.47 1522.36"
 BoundingBox="1788.47 1514.02 1795.70 1522.36"
 LabelJustification="Left"
><s font="3" size="10" color="0" face="97">H</s></t></n><b
 id="2096068134"
 Z="3978"
 B="2096068096"
 E="2096068097"
 Order="2"
 BS="N"
 BondCircularOrdering="2096068139 0 2096068140 2096068135"
/><b
 id="2096068135"
 Z="3979"
 B="2096068097"
 E="2096068098"
 BS="N"
/><b
 id="2096068136"
 Z="3980"
 B="2096068098"
 E="2096068099"
 Order="2"
 BS="N"
 BondCircularOrdering="2096068135 0 0 2096068137"
/><b
 id="2096068137"
 Z="3981"
 B="2096068099"
 E="2096068100"
 BS="N"
/><b
 id="2096068138"
 Z="3982"
 B="2096068100"
 E="2096068101"
 Order="2"
 BS="N"
 BondCircularOrdering="2096068137 2096068141 0 2096068139"
/><b
 id="2096068139"
 Z="3983"
 B="2096068101"
 E="2096068096"
 BS="N"
/><b
 id="2096068140"
 Z="3985"
 B="2096068097"
 E="2096068102"
 BS="N"
/><b
 id="2096068141"
 Z="3987"
 B="2096068100"
 E="2096068103"
 BS="N"
/><b
 id="2096068142"
 Z="3989"
 B="2096068103"
 E="2096068104"
 BS="N"
/><b
 id="2096068143"
 Z="3991"
 B="2096068103"
 E="2096068105"
 BS="N"
/><b
 id="2096068144"
 Z="3993"
 B="2096068104"
 E="2096068110"
 BS="N"
/><b
 id="2096068145"
 Z="3995"
 B="2096068104"
 E="2096068117"
 Order="2"
 BS="N"
/><b
 id="2096068146"
 Z="3998"
 B="2096068118"
 E="2096068119"
 BS="N"
/><b
 id="2096068147"
 Z="3999"
 B="2096068118"
 E="2096068102"
 BS="N"
/><b
 id="2096068148"
 Z="4001"
 B="2096068118"
 E="2096068128"
 BS="N"
/><b
 id="2096068149"
 Z="4006"
 B="2096068102"
 E="2096068133"
 BS="N"
/><b
 id="2096068584"
 Z="4072"
 B="2096068102"
 E="2096068583"
 BS="N"
/></fragment><fragment
 id="2096068150"
 BoundingBox="1784.86 1543.07 1795.99 1551.57"
 Z="4003"
><n
 id="2096068151"
 p="1787.65 1547.55"
 Z="4002"
 Warning="ChemDraw can&apos;t interpret this label."
 NodeType="Unspecified"
 NeedsClean="yes"
 AS="N"
><t
 p="1784.86 1551.47"
 BoundingBox="1784.86 1543.07 1795.99 1551.57"
 LabelJustification="Left"
 LabelAlignment="Left"
><s font="3" size="10" color="0" face="1">26</s></t></n></fragment><fragment
 id="2096068156"
 BoundingBox="1939.02 1450.21 2043.25 1535.73"
 Z="4025"
><n
 id="2096068157"
 p="1981.74 1492.24"
 Z="4023"
 AS="N"
/><n
 id="2096068158"
 p="1988.93 1504.71"
 Z="4024"
 AS="N"
/><n
 id="2096068159"
 p="2003.34 1504.71"
 Z="4026"
 AS="N"
/><n
 id="2096068160"
 p="2010.54 1492.24"
 Z="4027"
 AS="N"
/><n
 id="2096068161"
 p="2003.34 1479.77"
 Z="4028"
 AS="N"
/><n
 id="2096068162"
 p="1988.93 1479.77"
 Z="4029"
 AS="N"
/><n
 id="2096068163"
 p="1981.74 1517.19"
 Z="4036"
 AS="N"
/><n
 id="2096068164"
 p="2010.54 1467.30"
 Z="4038"
 AS="N"
/><n
 id="2096068165"
 p="2024.93 1467.30"
 Z="4040"
 AS="N"
/><n
 id="2096068166"
 p="2003.34 1454.83"
 Z="4042"
 NodeType="Nickname"
 NeedsClean="yes"
 AS="N"
><fragment
 id="2096094131"
><n
 id="2096068168"
 p="2003.34 1454.83"
 Z="4009"
/><n
 id="2096068169"
 p="2010.51 1467.26"
 Z="4010"
 NodeType="ExternalConnectionPoint"
 ExternalConnectionNum="1"
/><b
 id="2096068170"
 Z="4011"
 B="2096068169"
 E="2096068168"
/></fragment><t
 p="2006.12 1458.73"
 BoundingBox="1992.22 1450.39 2006.12 1458.83"
 LabelJustification="Right"
 Justification="Right"
 LabelAlignment="Right"
><s font="3" size="10" color="0" face="96">Me</s></t></n><n
 id="2096068171"
 p="2032.14 1454.83"
 Z="4044"
 Element="8"
 NumHydrogens="1"
 NeedsClean="yes"
 AS="N"
><t
 p="2028.25 1458.73"
 BoundingBox="2028.25 1450.21 2043.25 1458.83"
 LabelJustification="Left"
 LabelAlignment="Left"
><s font="3" size="10" color="0" face="96">OH</s></t></n><n
 id="2096068172"
 p="2032.14 1479.77"
 Z="4046"
 Element="8"
 NumHydrogens="0"
 NeedsClean="yes"
 AS="N"
><t
 p="2028.25 1483.67"
 BoundingBox="2028.25 1475.15 2036.02 1483.77"
 LabelJustification="Left"
><s font="3" size="10" color="0" face="96">O</s></t></n><n
 id="2096068173"
 p="1967.34 1517.19"
 Z="4048"
 AS="N"
/><n
 id="2096068174"
 p="1960.14 1529.66"
 Z="4049"
 color="10"
 NodeType="Fragment"
 NeedsClean="yes"
 AS="N"
><fragment
 id="2096094132"
><n
 id="2096068176"
 p="1960.14 1529.66"
 Z="4015"
/><n
 id="2096068177"
 p="1945.79 1529.66"
 Z="4016"
 Element="9"
 NumHydrogens="0"
 NeedsClean="yes"
><t
 p="1942.73 1533.56"
 BoundingBox="1942.73 1525.22 1948.84 1533.56"
 LabelJustification="Left"
><s font="3" size="10" color="0" face="96">F</s></t></n><n
 id="2096068178"
 p="1967.31 1542.08"
 Z="4017"
 Element="9"
 NumHydrogens="0"
 NeedsClean="yes"
><t
 p="1964.25 1545.98"
 BoundingBox="1964.25 1537.64 1970.36 1545.98"
 LabelJustification="Left"
><s font="3" size="10" color="0" face="96">F</s></t></n><n
 id="2096068179"
 p="1967.31 1517.23"
 Z="4018"
 NodeType="ExternalConnectionPoint"
 ExternalConnectionNum="1"
/><b
 id="2096068180"
 Z="4019"
 B="2096068176"
 E="2096068177"
/><b
 id="2096068181"
 Z="4020"
 B="2096068176"
 E="2096068178"
/><b
 id="2096068182"
 Z="4021"
 B="2096068179"
 E="2096068176"
/></fragment><t
 p="1963.75 1533.58"
 BoundingBox="1939.02 1525.07 1963.75 1535.73"
 color="10"
 LabelJustification="Right"
 Justification="Right"
 LabelAlignment="Right"
><s font="3" size="10" color="10" face="97">CF</s><s font="3" size="10" color="10" face="33">2</s><s font="3" size="10" color="10" face="97">H</s></t></n><n
 id="2096068183"
 p="1960.14 1504.71"
 Z="4052"
 color="10"
 NodeType="Fragment"
 NeedsClean="yes"
 AS="N"
><fragment
 id="2096094133"
><n
 id="2096068465"
 p="1960.14 1504.71"
 Z="3489"
/><n
 id="2096068466"
 p="1967.31 1492.29"
 Z="3490"
 Element="9"
 NumHydrogens="0"
 NeedsClean="yes"
><t
 p="1964.25 1496.19"
 BoundingBox="1964.25 1487.85 1970.36 1496.19"
 LabelJustification="Left"
><s font="3" size="10" color="0" face="96">F</s></t></n><n
 id="2096068467"
 p="1945.79 1504.71"
 Z="3491"
 Element="9"
 NumHydrogens="0"
 NeedsClean="yes"
><t
 p="1942.73 1508.61"
 BoundingBox="1942.73 1500.27 1948.84 1508.61"
 LabelJustification="Left"
><s font="3" size="10" color="0" face="96">F</s></t></n><n
 id="2096068468"
 p="1967.31 1517.14"
 Z="3492"
 NodeType="ExternalConnectionPoint"
 ExternalConnectionNum="1"
/><b
 id="2096068469"
 Z="3493"
 B="2096068465"
 E="2096068466"
/><b
 id="2096068470"
 Z="3494"
 B="2096068465"
 E="2096068467"
/><b
 id="2096068471"
 Z="3495"
 B="2096068468"
 E="2096068465"
/></fragment><t
 p="1963.75 1508.63"
 BoundingBox="1939.02 1500.12 1963.75 1510.78"
 color="10"
 LabelJustification="Right"
 Justification="Right"
 LabelAlignment="Right"
><s font="3" size="10" color="10" face="97">CF</s><s font="3" size="10" color="10" face="33">2</s><s font="3" size="10" color="10" face="97">H</s></t></n><n
 id="2096068188"
 p="1988.93 1529.66"
 Z="4062"
 Element="1"
 NumHydrogens="0"
 NeedsClean="yes"
 AS="N"
><t
 p="1985.32 1533.58"
 BoundingBox="1985.32 1525.24 1992.55 1533.58"
 LabelJustification="Left"
><s font="3" size="10" color="0" face="97">H</s></t></n><n
 id="2096068220"
 p="1996.14 1517.19"
 Z="4065"
 Element="1"
 NumHydrogens="0"
 NeedsClean="yes"
 AS="N"
><t
 p="1992.52 1521.11"
 BoundingBox="1992.52 1512.77 1999.75 1521.11"
 LabelJustification="Left"
><s font="3" size="10" color="0" face="97">H</s></t></n><b
 id="2096068189"
 Z="4030"
 B="2096068157"
 E="2096068158"
 Order="2"
 BS="N"
 BondCircularOrdering="2096068194 0 2096068195 2096068190"
/><b
 id="2096068190"
 Z="4031"
 B="2096068158"
 E="2096068159"
 BS="N"
/><b
 id="2096068191"
 Z="4032"
 B="2096068159"
 E="2096068160"
 Order="2"
 BS="N"
 BondCircularOrdering="2096068190 0 0 2096068192"
/><b
 id="2096068192"
 Z="4033"
 B="2096068160"
 E="2096068161"
 BS="N"
/><b
 id="2096068193"
 Z="4034"
 B="2096068161"
 E="2096068162"
 Order="2"
 BS="N"
 BondCircularOrdering="2096068192 2096068196 0 2096068194"
/><b
 id="2096068194"
 Z="4035"
 B="2096068162"
 E="2096068157"
 BS="N"
/><b
 id="2096068195"
 Z="4037"
 B="2096068158"
 E="2096068163"
 BS="N"
/><b
 id="2096068196"
 Z="4039"
 B="2096068161"
 E="2096068164"
 BS="N"
/><b
 id="2096068197"
 Z="4041"
 B="2096068164"
 E="2096068165"
 BS="N"
/><b
 id="2096068198"
 Z="4043"
 B="2096068164"
 E="2096068166"
 BS="N"
/><b
 id="2096068199"
 Z="4045"
 B="2096068165"
 E="2096068171"
 BS="N"
/><b
 id="2096068200"
 Z="4047"
 B="2096068165"
 E="2096068172"
 Order="2"
 BS="N"
/><b
 id="2096068201"
 Z="4050"
 B="2096068173"
 E="2096068174"
 BS="N"
/><b
 id="2096068202"
 Z="4051"
 B="2096068173"
 E="2096068163"
 BS="N"
/><b
 id="2096068203"
 Z="4053"
 B="2096068173"
 E="2096068183"
 BS="N"
/><b
 id="2096068204"
 Z="4063"
 B="2096068163"
 E="2096068188"
 BS="N"
/><b
 id="2096068221"
 Z="4066"
 B="2096068163"
 E="2096068220"
 BS="N"
/></fragment><fragment
 id="2096068205"
 BoundingBox="1854.85 1537.34 1877.65 1546.11"
 Z="4055"
><n
 id="2096068206"
 p="1857.64 1541.96"
 Z="4054"
 Warning="ChemDraw can&apos;t interpret this label."
 NodeType="Unspecified"
 NeedsClean="yes"
 AS="N"
><t
 p="1854.85 1545.86"
 BoundingBox="1854.85 1537.34 1877.65 1546.11"
 LabelJustification="Left"
 LabelAlignment="Left"
><s font="3" size="10" color="0">99 %</s></t></n></fragment><fragment
 id="2096068207"
 BoundingBox="1997.42 1533.75 2008.55 1542.15"
 Z="4057"
><n
 id="2096068208"
 p="2000.21 1538.23"
 Z="4056"
 Warning="ChemDraw can&apos;t interpret this label."
 NodeType="Unspecified"
 NeedsClean="yes"
 AS="N"
><t
 p="1997.42 1542.15"
 BoundingBox="1997.42 1533.75 2008.55 1542.15"
 LabelJustification="Left"
 LabelAlignment="Left"
><s font="3" size="10" color="0" face="1">27</s></t></n></fragment><fragment
 id="2096068209"
 BoundingBox="1842.88 1490.16 1888.33 1500.88"
 Z="4059"
><n
 id="2096068210"
 p="1865.60 1494.78"
 Z="4061"
 NodeType="Fragment"
 NeedsClean="yes"
 AS="N"
 LabelDisplay="Center"
><fragment
 id="2096094134"
><n
 id="2096068212"
 p="1865.60 1494.78"
 Z="4012"
 Element="3"
 NumHydrogens="0"
 NeedsClean="yes"
><t
 p="1862.82 1498.68"
 BoundingBox="1862.82 1490.34 1870.61 1498.68"
 LabelJustification="Left"
 LabelAlignment="Left"
><s font="3" size="10" color="0" face="96">Li</s></t></n><n
 id="2096068213"
 p="1879.96 1494.78"
 Z="4013"
 Element="8"
 NumHydrogens="1"
 Radical="Doublet"
 NeedsClean="yes"
><t
 p="1876.07 1498.68"
 BoundingBox="1876.07 1488.70 1893.69 1498.78"
 LabelJustification="Left"
 LabelAlignment="Left"
><s font="3" size="10" color="0" face="96">OH</s><s font="3" size="10" color="0" face="97">•</s></t></n><n
 id="2096068214"
 p="1894.31 1494.78"
 Z="4014"
 Element="8"
 NumHydrogens="2"
 NeedsClean="yes"
><t
 p="1898.19 1498.68"
 BoundingBox="1879.02 1490.16 1898.19 1500.88"
 LabelJustification="Right"
 Justification="Right"
 LabelAlignment="Right"
><s font="3" size="10" color="0" face="96">OH2</s></t></n></fragment><t
 p="1865.60 1498.68"
 BoundingBox="1842.88 1490.16 1888.33 1500.88"
 LabelJustification="Center"
 Justification="Center"
><s font="3" size="10" color="0" face="96">LiOH•H</s><s font="3" size="10" color="0" face="32">2</s><s font="3" size="10" color="0" face="96">O</s></t></n></fragment><fragment
 id="2096068635"
 BoundingBox="1677.41 1073.07 1707.43 1083.79"
 Z="4075"
><n
 id="2096068636"
 p="1681.03 1077.69"
 Z="4074"
 NodeType="Fragment"
 NeedsClean="yes"
 AS="N"
><fragment
 id="2096094135"
><n
 id="2096068766"
 p="1682.03 1077.69"
 Z="3284"
 Element="16"
 NumHydrogens="0"
 NeedsClean="yes"
><t
 p="1678.69 1081.59"
 BoundingBox="1678.69 1073.07 1685.36 1081.69"
 LabelJustification="Left"
><s font="3" size="10" color="0" face="96">S</s></t></n><n
 id="2096068767"
 p="1682.03 1063.34"
 Z="3285"
 Element="8"
 NumHydrogens="0"
 NeedsClean="yes"
><t
 p="1678.14 1067.24"
 BoundingBox="1678.14 1058.72 1685.91 1067.34"
 LabelJustification="Left"
><s font="3" size="10" color="0" face="96">O</s></t></n><n
 id="2096068768"
 p="1682.03 1092.04"
 Z="3286"
 Element="8"
 NumHydrogens="0"
 NeedsClean="yes"
><t
 p="1678.14 1095.94"
 BoundingBox="1678.14 1087.42 1685.91 1096.04"
 LabelJustification="Left"
><s font="3" size="10" color="0" face="96">O</s></t></n><n
 id="2096068769"
 p="1696.38 1077.69"
 Z="3287"
 Element="8"
 NumHydrogens="1"
 NeedsClean="yes"
><t
 p="1692.49 1081.59"
 BoundingBox="1692.49 1073.07 1707.49 1081.69"
 LabelJustification="Left"
 LabelAlignment="Left"
><s font="3" size="10" color="0" face="96">OH</s></t></n><n
 id="2096068770"
 p="1667.68 1077.69"
 Z="3288"
 Element="8"
 NumHydrogens="1"
 NeedsClean="yes"
><t
 p="1671.56 1081.59"
 BoundingBox="1656.56 1073.07 1671.56 1081.69"
 LabelJustification="Right"
 Justification="Right"
 LabelAlignment="Right"
><s font="3" size="10" color="0" face="96">OH</s></t></n><b
 id="2096068771"
 Z="3289"
 B="2096068766"
 E="2096068767"
 Order="2"
/><b
 id="2096068772"
 Z="3290"
 B="2096068766"
 E="2096068768"
 Order="2"
/><b
 id="2096068773"
 Z="3291"
 B="2096068766"
 E="2096068769"
/><b
 id="2096068774"
 Z="3292"
 B="2096068766"
 E="2096068770"
/></fragment><t
 p="1677.41 1081.59"
 BoundingBox="1677.41 1073.07 1707.43 1083.79"
 LabelJustification="Left"
 LabelAlignment="Left"
><s font="3" size="10" color="0" face="96">H2SO4</s></t></n></fragment><fragment
 id="2096068637"
 BoundingBox="1677.98 1097.57 1706.87 1106.19"
 Z="4077"
><n
 id="2096068638"
 p="1682.15 1102.19"
 Z="4076"
 NodeType="Fragment"
 NeedsClean="yes"
 AS="N"
><fragment
 id="2096094136"
><n
 id="2096068777"
 p="1545.17 922.49"
 Z="3293"
/><n
 id="2096068778"
 p="1559.51 922.49"
 Z="3294"
 Element="8"
 NumHydrogens="1"
 NeedsClean="yes"
><t
 p="1555.63 926.39"
 BoundingBox="1555.63 917.87 1570.63 926.49"
 LabelJustification="Left"
 LabelAlignment="Left"
><s font="3" size="10" color="0" face="96">OH</s></t></n><b
 id="2096068779"
 Z="3295"
 B="2096068777"
 E="2096068778"
/></fragment><t
 p="1677.98 1106.09"
 BoundingBox="1677.98 1097.57 1706.87 1106.19"
 LabelJustification="Left"
 LabelAlignment="Left"
><s font="3" size="10" color="0">MeOH</s></t></n></fragment><fragment
 id="2096068679"
 BoundingBox="1681.35 1123.32 1704.15 1132.09"
 Z="4079"
><n
 id="2096068680"
 p="1684.14 1127.94"
 Z="4078"
 Warning="ChemDraw can&apos;t interpret this label."
 NodeType="Unspecified"
 NeedsClean="yes"
 AS="N"
><t
 p="1681.35 1131.84"
 BoundingBox="1681.35 1123.32 1704.15 1132.09"
 LabelJustification="Left"
 LabelAlignment="Left"
><s font="3" size="10" color="0">95 %</s></t></n></fragment><fragment
 id="2096068684"
 BoundingBox="1618.46 1041.28 1670.87 1129.10"
 Z="4086"
><n
 id="2096068685"
 p="1629.57 1103.50"
 Z="4084"
 AS="N"
/><n
 id="2096068686"
 p="1642.04 1110.70"
 Z="4085"
 AS="N"
/><n
 id="2096068687"
 p="1654.51 1103.50"
 Z="4087"
 AS="N"
/><n
 id="2096068688"
 p="1654.51 1089.10"
 Z="4088"
 AS="N"
/><n
 id="2096068689"
 p="1642.04 1081.90"
 Z="4089"
 AS="N"
/><n
 id="2096068690"
 p="1629.57 1089.10"
 Z="4090"
 AS="N"
/><n
 id="2096068691"
 p="1642.04 1125.10"
 Z="4097"
 Element="8"
 NumHydrogens="1"
 NeedsClean="yes"
 AS="N"
><t
 p="1638.16 1129"
 BoundingBox="1638.16 1120.48 1653.16 1129.10"
 LabelJustification="Left"
 LabelAlignment="Left"
><s font="3" size="10" color="0" face="96">OH</s></t></n><n
 id="2096068692"
 p="1642.04 1067.50"
 Z="4099"
 AS="N"
/><n
 id="2096068693"
 p="1654.51 1060.30"
 Z="4101"
 AS="N"
/><n
 id="2096068694"
 p="1629.57 1060.30"
 Z="4103"
 NodeType="Nickname"
 NeedsClean="yes"
 AS="N"
><fragment
 id="2096094137"
><n
 id="2096068696"
 p="1629.57 1060.30"
 Z="4081"
/><n
 id="2096068697"
 p="1642.01 1067.47"
 Z="4082"
 NodeType="ExternalConnectionPoint"
 ExternalConnectionNum="1"
/><b
 id="2096068698"
 Z="4083"
 B="2096068697"
 E="2096068696"
/></fragment><t
 p="1632.36 1064.20"
 BoundingBox="1618.46 1055.86 1632.36 1064.30"
 LabelJustification="Right"
 Justification="Right"
 LabelAlignment="Right"
><s font="3" size="10" color="0" face="96">Me</s></t></n><n
 id="2096068699"
 p="1654.51 1045.90"
 Z="4105"
 Element="8"
 NumHydrogens="1"
 NeedsClean="yes"
 AS="N"
><t
 p="1650.63 1049.80"
 BoundingBox="1650.63 1041.28 1665.63 1049.90"
 LabelJustification="Left"
 LabelAlignment="Left"
><s font="3" size="10" color="0" face="96">OH</s></t></n><n
 id="2096068706"
 p="1666.99 1067.50"
 Z="4107"
 Element="8"
 NumHydrogens="0"
 NeedsClean="yes"
 AS="N"
><t
 p="1663.10 1071.40"
 BoundingBox="1663.10 1062.88 1670.87 1071.50"
 LabelJustification="Left"
><s font="3" size="10" color="0" face="96">O</s></t></n><b
 id="2096068707"
 Z="4091"
 B="2096068685"
 E="2096068686"
 Order="2"
 BS="N"
 BondCircularOrdering="2096068712 0 2096068713 2096068708"
/><b
 id="2096068708"
 Z="4092"
 B="2096068686"
 E="2096068687"
 BS="N"
/><b
 id="2096068709"
 Z="4093"
 B="2096068687"
 E="2096068688"
 Order="2"
 BS="N"
 BondCircularOrdering="2096068708 0 0 2096068710"
/><b
 id="2096068710"
 Z="4094"
 B="2096068688"
 E="2096068689"
 BS="N"
/><b
 id="2096068711"
 Z="4095"
 B="2096068689"
 E="2096068690"
 Order="2"
 BS="N"
 BondCircularOrdering="2096068710 2096068714 0 2096068712"
/><b
 id="2096068712"
 Z="4096"
 B="2096068690"
 E="2096068685"
 BS="N"
/><b
 id="2096068713"
 Z="4098"
 B="2096068686"
 E="2096068691"
 BS="N"
/><b
 id="2096068714"
 Z="4100"
 B="2096068689"
 E="2096068692"
 BS="N"
/><b
 id="2096068715"
 Z="4102"
 B="2096068692"
 E="2096068693"
 BS="N"
/><b
 id="2096068716"
 Z="4104"
 B="2096068692"
 E="2096068694"
 BS="N"
/><b
 id="2096068717"
 Z="4106"
 B="2096068693"
 E="2096068699"
 BS="N"
/><b
 id="2096068718"
 Z="4108"
 B="2096068693"
 E="2096068706"
 Order="2"
 BS="N"
/></fragment><fragment
 id="2096068719"
 BoundingBox="1638.13 1149.35 1649.26 1157.75"
 Z="4110"
><n
 id="2096068720"
 p="1640.92 1153.83"
 Z="4109"
 Warning="ChemDraw can&apos;t interpret this label."
 NodeType="Unspecified"
 NeedsClean="yes"
 AS="N"
><t
 p="1638.13 1157.75"
 BoundingBox="1638.13 1149.35 1649.26 1157.75"
 LabelJustification="Left"
 LabelAlignment="Left"
><s font="3" size="10" color="0" face="1">17</s></t></n></fragment><fragment
 id="71177546"
 BoundingBox="725.26 119.86 756.15 150.75"
 Z="4122"
><graphic
 id="71163531"
 BoundingBox="755.59 135.31 740.71 135.31"
 Z="4208"
 GraphicType="Oval"
 OvalType="Circle"
 Center3D="740.71 135.31 0"
 MajorAxisEnd3D="755.59 135.31 0"
 MinorAxisEnd3D="740.71 150.19 0"
/></fragment><fragment
 id="71163532"
 BoundingBox="661.89 173.80 711.55 205.94"
 Z="4168"
><n
 id="71163533"
 p="665.50 198.09"
 Z="4167"
 NodeType="GenericNickname"
 NumHydrogens="0"
 NeedsClean="yes"
 AS="N"
 GenericNickname="R"
><t
 p="661.89 201.99"
 BoundingBox="661.89 193.65 669.11 201.99"
 LabelJustification="Left"
 LabelAlignment="Right"
><s font="3" size="10" color="0" face="96">R</s></t></n><n
 id="71163534"
 p="677.97 190.89"
 Z="4169"
 Element="16"
 NumHydrogens="0"
 NeedsClean="yes"
 AS="N"
><t
 p="674.64 194.79"
 BoundingBox="674.64 186.27 681.30 194.89"
 LabelJustification="Left"
 LabelAlignment="Above"
><s font="3" size="10" color="0" face="96">S</s></t></n><n
 id="71163535"
 p="690.44 198.09"
 Z="4171"
 NodeType="Fragment"
 NeedsClean="yes"
 AS="N"
><fragment
 id="2096094138"
><n
 id="71163537"
 p="690.44 198.09"
 Z="4156"
/><n
 id="71163538"
 p="690.44 212.44"
 Z="4157"
 Element="9"
 NumHydrogens="0"
 NeedsClean="yes"
><t
 p="687.39 216.34"
 BoundingBox="687.39 208 693.49 216.34"
 LabelJustification="Left"
><s font="3" size="10" color="0" face="96">F</s></t></n><n
 id="71163539"
 p="702.87 190.92"
 Z="4158"
 Element="9"
 NumHydrogens="0"
 NeedsClean="yes"
><t
 p="699.82 194.82"
 BoundingBox="699.82 186.48 705.92 194.82"
 LabelJustification="Left"
><s font="3" size="10" color="0" face="96">F</s></t></n><n
 id="71163540"
 p="678.01 190.92"
 Z="4159"
 NodeType="ExternalConnectionPoint"
 ExternalConnectionNum="1"
/><b
 id="71163541"
 Z="4160"
 B="71163537"
 E="71163538"
/><b
 id="71163542"
 Z="4161"
 B="71163537"
 E="71163539"
/><b
 id="71163543"
 Z="4162"
 B="71163540"
 E="71163537"
/></fragment><t
 p="686.83 202.01"
 BoundingBox="686.83 193.50 711.55 204.16"
 LabelJustification="Left"
 LabelAlignment="Left"
><s font="3" size="10" color="0" face="97">CF2H</s></t></n><n
 id="71163544"
 p="670.77 178.42"
 Z="4173"
 Element="8"
 NumHydrogens="0"
 NeedsClean="yes"
 AS="N"
><t
 p="666.88 182.32"
 BoundingBox="666.88 173.80 674.66 182.42"
 LabelJustification="Left"
><s font="3" size="10" color="0" face="96">O</s></t></n><n
 id="71163545"
 p="685.17 178.42"
 Z="4175"
 Element="8"
 NumHydrogens="0"
 NeedsClean="yes"
 AS="N"
><t
 p="681.28 182.32"
 BoundingBox="681.28 173.80 689.06 182.42"
 LabelJustification="Left"
><s font="3" size="10" color="0" face="96">O</s></t></n><b
 id="71163546"
 Z="4170"
 B="71163533"
 E="71163534"
 BS="N"
/><b
 id="71163547"
 Z="4172"
 B="71163534"
 E="71163535"
 BS="N"
/><b
 id="71163548"
 Z="4174"
 B="71163534"
 E="71163544"
 Order="2"
 BS="N"
/><b
 id="71163549"
 Z="4176"
 B="71163534"
 E="71163545"
 Order="2"
 BS="N"
/><graphic
 id="71178433"
 BoundingBox="687.81 203.78 684.08 203.78"
 Z="4312"
 color="10"
 GraphicType="Symbol"
 SymbolType="RadicalAnion"
><represent attribute="Charge" object="71163535"/><represent attribute="Radical" object="71163535"/></graphic></fragment><fragment
 id="71163550"
 BoundingBox="657.03 379.68 706.70 430.15"
 Z="4183"
><n
 id="71163551"
 p="660.65 409.68"
 Z="4182"
 NodeType="GenericNickname"
 NumHydrogens="0"
 NeedsClean="yes"
 AS="N"
 GenericNickname="R"
><t
 p="668.43 413.58"
 BoundingBox="657.04 402.03 668.43 413.58"
 LabelJustification="Right"
 Justification="Right"
 LabelAlignment="Right"
><s font="3" size="10" color="0" face="96">R</s><s font="3" size="10" color="0" face="64">1</s></t></n><n
 id="71163552"
 p="673.12 402.48"
 Z="4184"
 AS="N"
/><n
 id="71163553"
 p="685.59 409.68"
 Z="4186"
 AS="N"
/><n
 id="71163554"
 p="698.06 402.48"
 Z="4188"
 NodeType="GenericNickname"
 NumHydrogens="0"
 NeedsClean="yes"
 AS="N"
 GenericNickname="R"
><t
 p="694.45 406.38"
 BoundingBox="694.45 394.83 705.84 406.38"
 LabelJustification="Left"
 LabelAlignment="Left"
><s font="3" size="10" color="0" face="96">R</s><s font="3" size="10" color="0" face="64">3</s></t></n><n
 id="71163555"
 p="685.59 424.08"
 Z="4197"
 NodeType="Fragment"
 NeedsClean="yes"
 AS="N"
><fragment
 id="2096094139"
><n
 id="71163557"
 p="685.59 424.08"
 Z="4149"
/><n
 id="71163558"
 p="673.16 431.26"
 Z="4150"
 Element="9"
 NumHydrogens="0"
 NeedsClean="yes"
><t
 p="670.11 435.16"
 BoundingBox="670.11 426.82 676.21 435.16"
 LabelJustification="Left"
><s font="3" size="10" color="0" face="96">F</s></t></n><n
 id="71163559"
 p="698.01 431.26"
 Z="4151"
 Element="9"
 NumHydrogens="0"
 NeedsClean="yes"
><t
 p="694.96 435.16"
 BoundingBox="694.96 426.82 701.06 435.16"
 LabelJustification="Left"
><s font="3" size="10" color="0" face="96">F</s></t></n><n
 id="71163560"
 p="685.59 409.73"
 Z="4152"
 NodeType="ExternalConnectionPoint"
 ExternalConnectionNum="1"
/><b
 id="71163561"
 Z="4153"
 B="71163557"
 E="71163558"
/><b
 id="71163562"
 Z="4154"
 B="71163557"
 E="71163559"
/><b
 id="71163563"
 Z="4155"
 B="71163560"
 E="71163557"
/></fragment><t
 p="681.98 428"
 BoundingBox="681.98 419.49 706.70 430.15"
 LabelJustification="Left"
 LabelAlignment="Left"
><s font="3" size="10" color="0" face="97">CF2H</s></t></n><n
 id="71164154"
 p="660.64 395.28"
 Z="4237"
 NodeType="GenericNickname"
 NumHydrogens="0"
 Charge="-1"
 NeedsClean="yes"
 AS="N"
 GenericNickname="R"
><t
 p="668.42 399.18"
 BoundingBox="657.03 387.63 668.42 399.18"
 LabelJustification="Right"
 Justification="Right"
 LabelAlignment="Right"
><s font="3" size="10" color="0" face="96">R</s><s font="3" size="10" color="0" face="64">2</s></t></n><b
 id="71163564"
 Z="4185"
 B="71163551"
 E="71163552"
 BS="N"
/><b
 id="71163565"
 Z="4187"
 B="71163552"
 E="71163553"
 BS="N"
/><b
 id="71163566"
 Z="4189"
 B="71163553"
 E="71163554"
 BS="N"
/><b
 id="71163567"
 Z="4198"
 B="71163553"
 E="71163555"
 BS="N"
/><b
 id="71164155"
 Z="4238"
 B="71163552"
 E="71164154"
 BS="N"
/><graphic
 id="71163568"
 BoundingBox="673.58 384.14 666.08 384.14"
 Z="4190"
 GraphicType="Symbol"
 SymbolType="CircleMinus"
><represent attribute="Charge" object="71164154"/></graphic></fragment><fragment
 id="71163589"
 BoundingBox="772.53 416.45 791.70 428.20"
 Z="4193"
><n
 id="71163590"
 p="776.14 421.78"
 Z="4192"
 Element="8"
 NumHydrogens="2"
 NeedsClean="yes"
 AS="N"
><t
 p="772.53 425.70"
 BoundingBox="772.53 416.45 791.70 428.20"
 LabelJustification="Left"
 LabelLineHeight="auto"
 LineHeight="auto"
 LabelAlignment="Left"
><s font="3" size="10" color="0" face="97">H2O</s></t></n></fragment><fragment
 id="71163616"
 BoundingBox="681.29 256.64 706.01 267.30"
 Z="4194"
><n
 id="71163617"
 p="684.90 261.23"
 Z="4195"
 Warning="An atom in this label has an invalid valence."
 NodeType="Unspecified"
 NeedsClean="yes"
 AS="N"
><fragment
 id="2096094140"
><n
 id="71164215"
 p="685.40 257.64"
 Z="4123"
 NumHydrogens="1"
 NeedsClean="yes"
><t
 p="681.79 253.20"
 BoundingBox="681.79 244.86 689.01 261.81"
 LabelJustification="Left"
 LabelAlignment="Above"
 LineStarts="2 4"
><s font="3" size="10" color="0" face="96">CH</s></t></n><n
 id="71164216"
 p="672.98 264.81"
 Z="4124"
 Element="9"
 NumHydrogens="0"
 NeedsClean="yes"
><t
 p="669.93 268.71"
 BoundingBox="669.93 260.37 676.03 268.71"
 LabelJustification="Left"
><s font="3" size="10" color="0" face="96">F</s></t></n><n
 id="71164217"
 p="697.83 264.81"
 Z="4125"
 Element="9"
 NumHydrogens="0"
 NeedsClean="yes"
><t
 p="694.78 268.71"
 BoundingBox="694.78 260.37 700.88 268.71"
 LabelJustification="Left"
><s font="3" size="10" color="0" face="96">F</s></t></n><b
 id="71164218"
 Z="4126"
 B="71164215"
 E="71164216"
/><b
 id="71164219"
 Z="4127"
 B="71164215"
 E="71164217"
/></fragment><t
 p="681.29 265.15"
 BoundingBox="681.29 256.64 706.01 267.30"
 LabelJustification="Left"
 LabelAlignment="Left"
><s font="3" size="10" color="0" face="97">CF2H</s></t></n></fragment><fragment
 id="71163635"
 BoundingBox="582.87 279.19 611.21 290.69"
 Z="4201"
><n
 id="71163636"
 p="586.48 284.24"
 Z="4200"
 NodeType="Fragment"
 NeedsClean="yes"
 AS="N"
><fragment
 id="2096094141"
><n
 id="71178445"
 p="574.80 295"
 Z="4112"
 NodeType="GenericNickname"
 NumHydrogens="0"
 NeedsClean="yes"
 GenericNickname="R"
><t
 p="571.19 298.90"
 BoundingBox="571.19 290.56 578.41 298.90"
 LabelJustification="Left"
><s font="21" size="10" color="0" face="96">R</s></t></n><n
 id="71178446"
 p="587.23 287.82"
 Z="4113"
 Element="16"
 NumHydrogens="0"
 NeedsClean="yes"
><t
 p="583.90 291.72"
 BoundingBox="583.90 283.20 590.56 291.82"
 LabelJustification="Left"
><s font="21" size="10" color="0" face="96">S</s></t></n><n
 id="71178447"
 p="587.23 273.47"
 Z="4114"
 Element="8"
 NumHydrogens="0"
 NeedsClean="yes"
><t
 p="583.34 277.37"
 BoundingBox="583.34 268.85 591.12 277.47"
 LabelJustification="Left"
><s font="21" size="10" color="0" face="96">O</s></t></n><n
 id="71178448"
 p="599.66 295"
 Z="4115"
 Element="8"
 NumHydrogens="0"
 Charge="-1"
 NeedsClean="yes"
><t
 p="595.77 298.90"
 BoundingBox="595.77 290.38 606.05 299"
 LabelJustification="Left"
 LabelAlignment="Left"
><s font="21" size="10" color="0" face="96">O-</s></t></n><b
 id="71178449"
 Z="4116"
 B="71178446"
 E="71178447"
 Order="2"
/><b
 id="71178450"
 Z="4117"
 B="71178446"
 E="71178448"
/><b
 id="71178451"
 Z="4118"
 B="71178445"
 E="71178446"
/></fragment><t
 p="582.87 288.14"
 BoundingBox="582.87 279.19 611.21 290.69"
 LabelJustification="Left"
 LabelLineHeight="auto"
 LineHeight="auto"
 LabelAlignment="Left"
><s font="3" size="10" color="0" face="96">RSO2-</s></t></n></fragment><fragment
 id="71163653"
 BoundingBox="926.78 169.08 947 183.23"
 Z="4206"
><n
 id="71163654"
 p="929.83 176.78"
 Z="4205"
 color="11"
 Element="30"
 NumHydrogens="0"
 Charge="2"
 NeedsClean="yes"
 AS="N"
><t
 p="926.78 180.68"
 BoundingBox="926.78 169.08 947 183.23"
 color="11"
 LabelJustification="Left"
 LabelLineHeight="auto"
 LineHeight="auto"
 LabelAlignment="Left"
><s font="3" size="10" color="11" face="96">Zn</s><s font="3" size="10" color="11" face="64">2+</s></t></n></fragment><fragment
 id="71163655"
 BoundingBox="769.12 382.48 795.78 394.23"
 Z="4221"
><n
 id="71163656"
 p="772.45 387.81"
 Z="4220"
 NodeType="Fragment"
 NeedsClean="yes"
 AS="N"
><fragment
 id="2096094142"
><n
 id="71163658"
 p="811.84 395.67"
 Z="4135"
/><n
 id="71163659"
 p="799.41 388.49"
 Z="4136"
/><n
 id="71163660"
 p="786.99 395.67"
 Z="4137"
/><n
 id="71163661"
 p="786.99 410.02"
 Z="4138"
/><n
 id="71163662"
 p="799.41 417.19"
 Z="4139"
/><n
 id="71163663"
 p="811.84 410.02"
 Z="4140"
/><n
 id="71163664"
 p="824.27 388.49"
 Z="4141"
 Element="16"
 NumHydrogens="1"
 NeedsClean="yes"
><t
 p="820.94 392.39"
 BoundingBox="820.94 383.87 834.83 392.49"
 LabelJustification="Left"
 LabelAlignment="Left"
><s font="3" size="10" color="0" face="96">SH</s></t></n><b
 id="71163665"
 Z="4142"
 B="71163662"
 E="71163663"
 Order="2"
 BondCircularOrdering="71163666 0 0 71163670"
/><b
 id="71163666"
 Z="4143"
 B="71163661"
 E="71163662"
/><b
 id="71163667"
 Z="4144"
 B="71163660"
 E="71163661"
 Order="2"
 BondCircularOrdering="71163668 0 0 71163666"
/><b
 id="71163668"
 Z="4145"
 B="71163659"
 E="71163660"
/><b
 id="71163669"
 Z="4146"
 B="71163658"
 E="71163659"
 Order="2"
 BondCircularOrdering="71163670 71163671 0 71163668"
/><b
 id="71163670"
 Z="4147"
 B="71163658"
 E="71163663"
/><b
 id="71163671"
 Z="4148"
 B="71163658"
 E="71163664"
/></fragment><t
 p="769.12 391.73"
 BoundingBox="769.12 382.48 795.78 394.23"
 LabelJustification="Left"
 LabelLineHeight="auto"
 LineHeight="auto"
 LabelAlignment="Left"
><s font="3" size="10" color="0" face="97">PhSH</s></t></n></fragment><fragment
 id="71164129"
 BoundingBox="660.93 301.54 710.59 346.03"
 Z="4224"
><n
 id="71164130"
 p="664.54 325.56"
 Z="4223"
 NodeType="GenericNickname"
 NumHydrogens="0"
 NeedsClean="yes"
 AS="N"
 GenericNickname="R"
><t
 p="672.32 329.46"
 BoundingBox="660.93 317.91 672.32 329.46"
 LabelJustification="Right"
 Justification="Right"
 LabelAlignment="Right"
><s font="3" size="10" color="0" face="96">R</s><s font="3" size="10" color="0" face="64">1</s></t></n><n
 id="71164131"
 p="677.01 318.36"
 Z="4225"
 AS="N"
/><n
 id="71164132"
 p="689.48 325.56"
 Z="4227"
 AS="N"
/><n
 id="71164133"
 p="701.95 318.36"
 Z="4229"
 NodeType="GenericNickname"
 NumHydrogens="0"
 NeedsClean="yes"
 AS="N"
 GenericNickname="R"
><t
 p="698.34 322.26"
 BoundingBox="698.34 310.71 709.73 322.26"
 LabelJustification="Left"
 LabelAlignment="Left"
><s font="3" size="10" color="0" face="96">R</s><s font="3" size="10" color="0" face="64">3</s></t></n><n
 id="71164147"
 p="689.48 339.96"
 Z="4231"
 NodeType="Fragment"
 NeedsClean="yes"
 AS="N"
><fragment
 id="2096094143"
><n
 id="71164235"
 p="689.48 339.96"
 Z="4128"
/><n
 id="71164236"
 p="677.06 347.14"
 Z="4129"
 Element="9"
 NumHydrogens="0"
 NeedsClean="yes"
><t
 p="674.01 351.04"
 BoundingBox="674.01 342.70 680.11 351.04"
 LabelJustification="Left"
><s font="3" size="10" color="0" face="96">F</s></t></n><n
 id="71164237"
 p="701.91 347.14"
 Z="4130"
 Element="9"
 NumHydrogens="0"
 NeedsClean="yes"
><t
 p="698.86 351.04"
 BoundingBox="698.86 342.70 704.96 351.04"
 LabelJustification="Left"
><s font="3" size="10" color="0" face="96">F</s></t></n><n
 id="71164238"
 p="689.48 325.61"
 Z="4131"
 NodeType="ExternalConnectionPoint"
 ExternalConnectionNum="1"
/><b
 id="71164239"
 Z="4132"
 B="71164235"
 E="71164236"
/><b
 id="71164240"
 Z="4133"
 B="71164235"
 E="71164237"
/><b
 id="71164241"
 Z="4134"
 B="71164238"
 E="71164235"
/></fragment><t
 p="685.87 343.88"
 BoundingBox="685.87 335.37 710.59 346.03"
 LabelJustification="Left"
 LabelAlignment="Left"
><s font="3" size="10" color="0" face="97">CF2H</s></t></n><n
 id="71164152"
 p="664.54 311.16"
 Z="4235"
 NodeType="GenericNickname"
 NumHydrogens="0"
 Radical="Doublet"
 NeedsClean="yes"
 AS="N"
 GenericNickname="R"
><t
 p="672.32 315.06"
 BoundingBox="660.93 303.51 672.32 315.06"
 LabelJustification="Right"
 Justification="Right"
 LabelAlignment="Right"
><s font="3" size="10" color="0" face="96">R</s><s font="3" size="10" color="0" face="64">2</s></t></n><b
 id="71164143"
 Z="4226"
 B="71164130"
 E="71164131"
 BS="N"
/><b
 id="71164144"
 Z="4228"
 B="71164131"
 E="71164132"
 BS="N"
/><b
 id="71164145"
 Z="4230"
 B="71164132"
 E="71164133"
 BS="N"
/><b
 id="71164148"
 Z="4232"
 B="71164132"
 E="71164147"
 BS="N"
/><b
 id="71164153"
 Z="4236"
 B="71164131"
 E="71164152"
 BS="N"
/><graphic
 id="71164150"
 BoundingBox="675 302.50 667.50 302.50"
 Z="4234"
 GraphicType="Symbol"
 SymbolType="Electron"
><represent attribute="Radical" object="71164152"/></graphic></fragment><fragment
 id="71164156"
 BoundingBox="848.88 380.07 898.54 426.56"
 Z="4247"
><n
 id="71164157"
 p="852.49 406.09"
 Z="4246"
 NodeType="GenericNickname"
 NumHydrogens="0"
 NeedsClean="yes"
 AS="N"
 GenericNickname="R"
><t
 p="860.27 409.99"
 BoundingBox="848.88 398.44 860.27 409.99"
 LabelJustification="Right"
 Justification="Right"
 LabelAlignment="Right"
><s font="3" size="10" color="0" face="96">R</s><s font="3" size="10" color="0" face="64">1</s></t></n><n
 id="71164158"
 p="864.96 398.89"
 Z="4248"
 AS="N"
/><n
 id="71164159"
 p="877.43 406.09"
 Z="4250"
 AS="N"
/><n
 id="71164160"
 p="889.90 398.89"
 Z="4252"
 NodeType="GenericNickname"
 NumHydrogens="0"
 NeedsClean="yes"
 AS="N"
 GenericNickname="R"
><t
 p="886.29 402.79"
 BoundingBox="886.29 391.24 897.68 402.79"
 LabelJustification="Left"
 LabelAlignment="Left"
><s font="3" size="10" color="0" face="96">R</s><s font="3" size="10" color="0" face="64">3</s></t></n><n
 id="71164171"
 p="877.43 420.49"
 Z="4254"
 NodeType="Fragment"
 NeedsClean="yes"
 AS="N"
><fragment
 id="2096094144"
><n
 id="71164173"
 p="877.43 420.49"
 Z="4239"
/><n
 id="71164174"
 p="865 427.67"
 Z="4240"
 Element="9"
 NumHydrogens="0"
 NeedsClean="yes"
><t
 p="861.95 431.57"
 BoundingBox="861.95 423.23 868.05 431.57"
 LabelJustification="Left"
><s font="3" size="10" color="0" face="96">F</s></t></n><n
 id="71164175"
 p="889.86 427.67"
 Z="4241"
 Element="9"
 NumHydrogens="0"
 NeedsClean="yes"
><t
 p="886.81 431.57"
 BoundingBox="886.81 423.23 892.91 431.57"
 LabelJustification="Left"
><s font="3" size="10" color="0" face="96">F</s></t></n><n
 id="71164176"
 p="877.43 406.14"
 Z="4242"
 NodeType="ExternalConnectionPoint"
 ExternalConnectionNum="1"
/><b
 id="71164177"
 Z="4243"
 B="71164173"
 E="71164174"
/><b
 id="71164178"
 Z="4244"
 B="71164173"
 E="71164175"
/><b
 id="71164179"
 Z="4245"
 B="71164176"
 E="71164173"
/></fragment><t
 p="873.82 424.41"
 BoundingBox="873.82 415.90 898.54 426.56"
 LabelJustification="Left"
 LabelAlignment="Left"
><s font="3" size="10" color="0" face="97">CF2H</s></t></n><n
 id="71164180"
 p="852.49 391.69"
 Z="4256"
 NodeType="GenericNickname"
 NumHydrogens="0"
 NeedsClean="yes"
 AS="N"
 GenericNickname="R"
><t
 p="860.27 395.59"
 BoundingBox="848.88 384.04 860.27 395.59"
 LabelJustification="Right"
 Justification="Right"
 LabelAlignment="Right"
><s font="3" size="10" color="0" face="96">R</s><s font="3" size="10" color="0" face="64">2</s></t></n><n
 id="71164189"
 p="864.96 384.49"
 Z="4258"
 Element="1"
 NumHydrogens="0"
 NeedsClean="yes"
 AS="N"
><t
 p="861.35 388.41"
 BoundingBox="861.35 380.07 868.57 388.41"
 LabelJustification="Left"
><s font="3" size="10" color="0" face="97">H</s></t></n><b
 id="71164181"
 Z="4249"
 B="71164157"
 E="71164158"
 BS="N"
/><b
 id="71164182"
 Z="4251"
 B="71164158"
 E="71164159"
 BS="N"
/><b
 id="71164183"
 Z="4253"
 B="71164159"
 E="71164160"
 BS="N"
/><b
 id="71164184"
 Z="4255"
 B="71164159"
 E="71164171"
 BS="N"
/><b
 id="71164185"
 Z="4257"
 B="71164158"
 E="71164180"
 BS="N"
/><b
 id="71164190"
 Z="4259"
 B="71164158"
 E="71164189"
 BS="N"
/></fragment><fragment
 id="71178361"
 BoundingBox="580.21 217.10 599.65 228.60"
 Z="4263"
><n
 id="71178362"
 p="589.93 222.23"
 Z="4262"
 color="10"
 IgnoreWarnings="yes"
 Warning="ChemDraw can&apos;t interpret this label."
 NodeType="Unspecified"
 NeedsClean="yes"
 AS="N"
 LabelDisplay="Center"
><t
 p="589.93 226.15"
 BoundingBox="580.21 217.10 599.65 228.60"
 color="10"
 LabelJustification="Center"
 LabelLineHeight="11.50"
 Justification="Center"
 LineHeight="11.50"
 LabelAlignment="Left"
><s font="3" size="10" color="10" face="97">SET</s></t></n></fragment><fragment
 id="71178365"
 BoundingBox="578.98 360.86 598.42 372.36"
 Z="4267"
><n
 id="71178366"
 p="588.70 365.99"
 Z="4266"
 color="10"
 IgnoreWarnings="yes"
 Warning="ChemDraw can&apos;t interpret this label."
 NodeType="Unspecified"
 NeedsClean="yes"
 AS="N"
 LabelDisplay="Center"
><t
 p="588.70 369.91"
 BoundingBox="578.98 360.86 598.42 372.36"
 color="10"
 LabelJustification="Center"
 LabelLineHeight="11.50"
 Justification="Center"
 LineHeight="11.50"
 LabelAlignment="Left"
><s font="3" size="10" color="10" face="97">SET</s></t></n></fragment><fragment
 id="71178370"
 BoundingBox="674.78 346.08 682 357.83"
 Z="4269"
><n
 id="71178369"
 p="678.39 351.41"
 Z="4268"
 Warning="An atom in this label has an invalid valence."
 Element="1"
 NumHydrogens="0"
 Isotope="2"
 NeedsClean="yes"
 AS="N"
><t
 p="674.78 355.33"
 BoundingBox="674.78 346.08 682 357.83"
 LabelJustification="Left"
 LabelLineHeight="auto"
 LineHeight="auto"
><s font="21" size="10" color="0" face="1">D</s></t></n></fragment><fragment
 id="71178373"
 BoundingBox="682.18 272.66 689.40 284.41"
 Z="4271"
><n
 id="71178372"
 p="685.79 277.99"
 Z="4270"
 Warning="An atom in this label has an invalid valence."
 Element="5"
 NumHydrogens="0"
 NeedsClean="yes"
 AS="N"
><t
 p="682.18 281.91"
 BoundingBox="682.18 272.66 689.40 284.41"
 LabelJustification="Left"
 LabelLineHeight="auto"
 LineHeight="auto"
><s font="3" size="10" color="0" face="1">B</s></t></n></fragment><fragment
 id="71178376"
 BoundingBox="677.86 204.79 685.08 216.54"
 Z="4273"
><n
 id="71178375"
 p="681.47 210.12"
 Z="4272"
 NodeType="GenericNickname"
 NumHydrogens="0"
 NeedsClean="yes"
 AS="N"
 GenericNickname="A"
><t
 p="677.86 214.04"
 BoundingBox="677.86 204.79 685.08 216.54"
 LabelJustification="Left"
 LabelLineHeight="auto"
 LineHeight="auto"
><s font="3" size="10" color="0" face="1">A</s></t></n></fragment><fragment
 id="71178382"
 BoundingBox="874.69 429.99 880.79 441.74"
 Z="4276"
><n
 id="71178381"
 p="877.74 435.32"
 Z="4275"
 Warning="An atom in this label has an invalid valence."
 Element="9"
 NumHydrogens="0"
 NeedsClean="yes"
 AS="N"
><t
 p="874.69 439.24"
 BoundingBox="874.69 429.99 880.79 441.74"
 LabelJustification="Left"
 LabelLineHeight="auto"
 LineHeight="auto"
><s font="3" size="10" color="0" face="1">F</s></t></n></fragment><fragment
 id="71178384"
 BoundingBox="847.01 231.07 895.82 264.22"
 Z="4278"
><n
 id="71178383"
 p="850.62 260.32"
 Z="4277"
 NodeType="GenericNickname"
 NumHydrogens="0"
 NeedsClean="yes"
 AS="N"
 GenericNickname="R"
><t
 p="858.40 264.22"
 BoundingBox="847.01 252.67 858.40 264.22"
 LabelJustification="Right"
 Justification="Right"
 LabelAlignment="Right"
><s font="3" size="10" color="0" face="96">R</s><s font="3" size="10" color="0" face="64">1</s></t></n><n
 id="71178385"
 p="863.09 253.12"
 Z="4279"
 AS="N"
/><n
 id="71178387"
 p="863.09 238.72"
 Z="4281"
 NodeType="GenericNickname"
 NumHydrogens="0"
 NeedsClean="yes"
 AS="N"
 GenericNickname="R"
><t
 p="859.48 242.62"
 BoundingBox="859.48 231.07 870.87 242.62"
 LabelJustification="Left"
 LabelAlignment="Left"
><s font="3" size="10" color="0" face="96">R</s><s font="3" size="10" color="0" face="64">2</s></t></n><n
 id="71178389"
 p="875.57 260.32"
 Z="4283"
 AS="N"
/><n
 id="71178393"
 p="888.04 253.12"
 Z="4285"
 NodeType="GenericNickname"
 NumHydrogens="0"
 NeedsClean="yes"
 AS="N"
 GenericNickname="R"
><t
 p="884.43 257.02"
 BoundingBox="884.43 245.47 895.82 257.02"
 LabelJustification="Left"
 LabelAlignment="Left"
><s font="3" size="10" color="0" face="96">R</s><s font="3" size="10" color="0" face="64">3</s></t></n><b
 id="71178386"
 Z="4280"
 B="71178383"
 E="71178385"
 BS="N"
/><b
 id="71178388"
 Z="4282"
 B="71178385"
 E="71178387"
 BS="N"
/><b
 id="71178390"
 Z="4284"
 B="71178385"
 E="71178389"
 Order="2"
 BS="N"
 BondCircularOrdering="71178388 71178386 0 71178394"
/><b
 id="71178394"
 Z="4286"
 B="71178389"
 E="71178393"
 BS="N"
/></fragment><fragment
 id="71178400"
 BoundingBox="867.28 270.19 874.50 281.94"
 Z="4288"
><n
 id="71178399"
 p="870.89 275.52"
 Z="4287"
 Warning="An atom in this label has an invalid valence."
 NumHydrogens="0"
 NeedsClean="yes"
 AS="N"
><t
 p="867.28 279.44"
 BoundingBox="867.28 270.19 874.50 281.94"
 LabelJustification="Left"
 LabelLineHeight="auto"
 LineHeight="auto"
><s font="3" size="10" color="0" face="1">C</s></t></n></fragment><fragment
 id="71178409"
 BoundingBox="772.15 363.33 792.71 374.83"
 Z="4293"
><n
 id="71178410"
 p="782.43 368.46"
 Z="4292"
 color="17"
 IgnoreWarnings="yes"
 NodeType="Fragment"
 NeedsClean="yes"
 AS="N"
 LabelDisplay="Center"
><fragment
 id="2096094145"
><n
 id="71178457"
 p="789.86 368.46"
 Z="4119"
 NodeType="GenericNickname"
 NumHydrogens="0"
 NeedsClean="yes"
 GenericNickname="A"
><t
 p="786.53 372.36"
 BoundingBox="786.53 364.02 793.19 372.36"
 LabelJustification="Left"
><s font="21" size="10" color="0" face="96">A</s></t></n><n
 id="71178458"
 p="775.51 368.46"
 Z="4120"
 Element="1"
 NumHydrogens="0"
 Isotope="3"
 NeedsClean="yes"
><t
 p="772.46 372.36"
 BoundingBox="772.46 364.02 778.56 372.36"
 LabelJustification="Left"
><s font="21" size="10" color="0" face="96">T</s></t></n><b
 id="71178459"
 Z="4121"
 B="71178457"
 E="71178458"
/></fragment><t
 p="782.43 372.38"
 BoundingBox="772.15 363.33 792.71 374.83"
 color="17"
 LabelJustification="Center"
 LabelLineHeight="11.50"
 Justification="Center"
 LineHeight="11.50"
 LabelAlignment="Left"
><s font="3" size="10" color="17" face="97">HAT</s></t></n></fragment><fragment
 id="2096069912"
 BoundingBox="1466.30 436.20 1612.98 502.22"
 Z="5555"
><n
 id="2096069913"
 p="1529.52 476.62"
 Z="5553"
 AS="N"
/><n
 id="2096069914"
 p="1529.52 462.22"
 Z="5554"
 AS="N"
/><n
 id="2096069915"
 p="1541.99 455.02"
 Z="5556"
 AS="N"
/><n
 id="2096069916"
 p="1554.46 462.22"
 Z="5557"
 AS="N"
/><n
 id="2096069917"
 p="1554.46 476.62"
 Z="5558"
 AS="N"
/><n
 id="2096069918"
 p="1541.99 483.82"
 Z="5559"
 AS="N"
/><n
 id="2096069919"
 p="1517.05 483.82"
 Z="5566"
 AS="N"
/><n
 id="2096069920"
 p="1504.58 476.62"
 Z="5567"
 AS="N"
/><n
 id="2096069921"
 p="1566.93 455.02"
 Z="5570"
 AS="N"
/><n
 id="2096069922"
 p="1579.40 462.22"
 Z="5572"
 AS="N"
/><n
 id="2096069923"
 p="1492.11 483.82"
 Z="5575"
 AS="N"
/><n
 id="2096069924"
 p="1504.58 462.22"
 Z="5577"
 Element="7"
 NumHydrogens="1"
 NeedsClean="yes"
 AS="N"
><t
 p="1500.97 466.12"
 BoundingBox="1500.97 457.78 1515.41 466.12"
 LabelJustification="Left"
 LabelAlignment="Left"
><s font="3" size="10" color="0" face="96">NH</s></t></n><n
 id="2096069946"
 p="1479.64 476.62"
 Z="5579"
 NodeType="Fragment"
 NeedsClean="yes"
 AS="N"
><fragment
 id="2096094146"
><n
 id="2096070822"
 p="1479.64 476.62"
 Z="5272"
 Element="8"
 NumHydrogens="0"
 NeedsClean="yes"
><t
 p="1475.75 480.52"
 BoundingBox="1475.75 472 1483.53 480.62"
 LabelJustification="Left"
><s font="3" size="10" color="0" face="96">O</s></t></n><n
 id="2096070823"
 p="1454.78 476.62"
 Z="5273"
/><n
 id="2096070824"
 p="1467.21 483.79"
 Z="5274"
/><n
 id="2096070825"
 p="1492.06 483.79"
 Z="5275"
 NodeType="ExternalConnectionPoint"
 ExternalConnectionNum="1"
/><b
 id="2096070826"
 Z="5276"
 B="2096070823"
 E="2096070824"
/><b
 id="2096070827"
 Z="5277"
 B="2096070822"
 E="2096070824"
/><b
 id="2096070828"
 Z="5278"
 B="2096070825"
 E="2096070822"
/></fragment><t
 p="1483.53 480.52"
 BoundingBox="1466.30 472 1483.53 480.62"
 LabelJustification="Right"
 Justification="Right"
 LabelAlignment="Right"
><s font="3" size="10" color="0" face="96">OEt</s></t></n><n
 id="2096069947"
 p="1492.11 498.22"
 Z="5581"
 Element="8"
 NumHydrogens="0"
 NeedsClean="yes"
 AS="N"
><t
 p="1488.22 502.12"
 BoundingBox="1488.22 493.60 1496 502.22"
 LabelJustification="Left"
><s font="3" size="10" color="0" face="96">O</s></t></n><n
 id="2096069950"
 p="1591.87 455.02"
 Z="5806"
 color="10"
 NodeType="Fragment"
 NeedsClean="yes"
 AS="N"
><fragment
 id="2096094147"
><n
 id="2096069952"
 p="1591.87 455.02"
 Z="5430"
/><n
 id="2096069953"
 p="1591.87 469.37"
 Z="5431"
 Element="9"
 NumHydrogens="0"
 NeedsClean="yes"
><t
 p="1588.82 473.27"
 BoundingBox="1588.82 464.93 1594.92 473.27"
 LabelJustification="Left"
><s font="3" size="10" color="0" face="96">F</s></t></n><n
 id="2096069954"
 p="1604.30 447.84"
 Z="5432"
 Element="9"
 NumHydrogens="0"
 NeedsClean="yes"
><t
 p="1601.25 451.74"
 BoundingBox="1601.25 443.40 1607.35 451.74"
 LabelJustification="Left"
><s font="3" size="10" color="0" face="96">F</s></t></n><n
 id="2096069955"
 p="1579.45 447.84"
 Z="5433"
 NodeType="ExternalConnectionPoint"
 ExternalConnectionNum="1"
/><b
 id="2096069956"
 Z="5434"
 B="2096069952"
 E="2096069953"
/><b
 id="2096069957"
 Z="5435"
 B="2096069952"
 E="2096069954"
/><b
 id="2096069958"
 Z="5436"
 B="2096069955"
 E="2096069952"
/></fragment><t
 p="1588.26 458.94"
 BoundingBox="1588.26 450.43 1612.98 461.09"
 color="10"
 LabelJustification="Left"
 LabelAlignment="Left"
><s font="3" size="10" color="10" face="97">CF2H</s></t></n><n
 id="2096070424"
 p="1566.93 440.62"
 Z="5904"
 Element="1"
 NumHydrogens="0"
 NeedsClean="yes"
 AS="N"
><t
 p="1563.32 444.54"
 BoundingBox="1563.32 436.20 1570.54 444.54"
 LabelJustification="Left"
><s font="3" size="10" color="0" face="97">H</s></t></n><n
 id="2096093493"
 p="1492.11 455.02"
 Z="6041"
 Warning="An atom in this label has an invalid valence."
 NodeType="Unspecified"
 NeedsClean="yes"
 AS="N"
><t
 p="1494.61 458.92"
 BoundingBox="1475.72 450.40 1494.61 459.02"
 LabelJustification="Right"
 Justification="Right"
 LabelAlignment="Right"
><s font="3" size="10" color="0" face="96">BzC</s></t></n><b
 id="2096069959"
 Z="5560"
 B="2096069913"
 E="2096069914"
 Order="2"
 BS="N"
 BondCircularOrdering="2096069965 2096069964 2096069960 0"
/><b
 id="2096069960"
 Z="5561"
 B="2096069914"
 E="2096069915"
 BS="N"
/><b
 id="2096069961"
 Z="5562"
 B="2096069915"
 E="2096069916"
 Order="2"
 BS="N"
 BondCircularOrdering="0 2096069960 2096069962 2096069967"
/><b
 id="2096069962"
 Z="5563"
 B="2096069916"
 E="2096069917"
 BS="N"
/><b
 id="2096069963"
 Z="5564"
 B="2096069917"
 E="2096069918"
 Order="2"
 BS="N"
 BondCircularOrdering="0 2096069962 2096069964 0"
/><b
 id="2096069964"
 Z="5565"
 B="2096069918"
 E="2096069913"
 BS="N"
/><b
 id="2096069965"
 Z="5568"
 B="2096069913"
 E="2096069919"
 BS="N"
/><b
 id="2096069966"
 Z="5569"
 B="2096069919"
 E="2096069920"
 BS="N"
/><b
 id="2096069967"
 Z="5571"
 B="2096069916"
 E="2096069921"
 BS="N"
/><b
 id="2096069968"
 Z="5573"
 B="2096069921"
 E="2096069922"
 BS="N"
/><b
 id="2096069969"
 Z="5576"
 B="2096069920"
 E="2096069923"
 BS="N"
/><b
 id="2096069970"
 Z="5578"
 B="2096069920"
 E="2096069924"
 BS="N"
/><b
 id="2096069971"
 Z="5580"
 B="2096069923"
 E="2096069946"
 BS="N"
/><b
 id="2096069972"
 Z="5582"
 B="2096069923"
 E="2096069947"
 Order="2"
 BS="N"
/><b
 id="2096069975"
 Z="5807"
 B="2096069922"
 E="2096069950"
 BS="N"
/><b
 id="2096070425"
 Z="5905"
 B="2096069921"
 E="2096070424"
 BS="N"
/><b
 id="2096093494"
 Z="6042"
 B="2096069924"
 E="2096093493"
 BS="N"
/></fragment><fragment
 id="2096069848"
 BoundingBox="1623.04 427.12 1766.77 511.29"
 Z="5585"
><n
 id="2096069849"
 p="1645.90 474.74"
 Z="5583"
 Geometry="Tetrahedral"
 AS="S"
 BondOrdering="2096069882 2096069887 2096069905 2096069900"
/><n
 id="2096069850"
 p="1645.90 489.14"
 Z="5584"
 Geometry="Tetrahedral"
 AS="S"
 BondOrdering="2096069882 2096069883 2096069907 2096069903"
/><n
 id="2096069851"
 p="1658.37 496.34"
 Z="5586"
 AS="N"
/><n
 id="2096069852"
 p="1670.84 489.14"
 Z="5587"
 AS="N"
/><n
 id="2096069853"
 p="1670.84 474.74"
 Z="5588"
 Geometry="Tetrahedral"
 AS="S"
 BondOrdering="2096069885 2096069886 2096069888 2096069906"
/><n
 id="2096069854"
 p="1658.37 467.54"
 Z="5589"
 Geometry="Tetrahedral"
 AS="R"
 BondOrdering="2096069887 2096069886 2096069892 2096069908"
/><n
 id="2096069855"
 p="1683.31 467.54"
 Z="5596"
 AS="N"
/><n
 id="2096069856"
 p="1683.31 453.14"
 Z="5597"
 AS="N"
/><n
 id="2096069857"
 p="1670.84 445.94"
 Z="5598"
 AS="N"
/><n
 id="2096069858"
 p="1658.37 453.14"
 Z="5599"
 AS="N"
/><n
 id="2096069859"
 p="1695.78 474.74"
 Z="5605"
 AS="N"
/><n
 id="2096069860"
 p="1708.25 467.54"
 Z="5606"
 AS="N"
/><n
 id="2096069861"
 p="1708.25 453.14"
 Z="5607"
 AS="N"
/><n
 id="2096069862"
 p="1695.78 445.94"
 Z="5608"
 AS="N"
/><n
 id="2096069863"
 p="1720.72 445.94"
 Z="5614"
 AS="N"
/><n
 id="2096069864"
 p="1733.19 453.14"
 Z="5616"
 AS="N"
/><n
 id="2096069865"
 p="1632.20 470.30"
 Z="5618"
 AS="N"
/><n
 id="2096069866"
 p="1623.74 481.94"
 Z="5619"
 AS="N"
/><n
 id="2096069867"
 p="1632.20 493.59"
 Z="5620"
 AS="N"
/><n
 id="2096069868"
 p="1627.75 507.29"
 Z="5625"
 Element="8"
 NumHydrogens="0"
 NeedsClean="yes"
 AS="N"
><t
 p="1623.86 511.19"
 BoundingBox="1623.86 502.67 1631.64 511.29"
 LabelJustification="Left"
><s font="3" size="10" color="0" face="96">O</s></t></n><n
 id="2096069869"
 p="1644.39 460.42"
 Z="5627"
 Element="1"
 NumHydrogens="0"
 NeedsClean="yes"
 AS="N"
><t
 p="1640.78 464.32"
 BoundingBox="1640.78 455.98 1648 464.32"
[truncated: 384,428 more chars]
